# Supplementary material for: High-Throughput and Cost-Effective Characterization of Induced Pluripotent Stem Cells
Source: Stem Cell Reports. 2017 Apr 6;8(4):1101–11. doi: 10.1016/j.stemcr.2017.03.011 (PMC5390243; doi:10.1016/j.stemcr.2017.03.011)
Supplement: Table S1. Description of All Lines Used for qPCR, Related to Figure 4 [file mmc2.xlsx]

## Sheet: Table S1
Table S1. Description of all lines used for qPCR
Cell line name	Tissue type	QC results
EB.F1.12	EBs
EB.F1.16	EBs
EB.F1.21	EBs
EB.F1.5	EBs	Associated iPSC does not pass QC
EB.F2.11	EBs
EB.F2.24	EBs
EB.F2.25	EBs
EB.F2.4	EBs
EB.F2.6	EBs
EB.NDC3	EBs
EB.NDC4.1	EBs
EB.NDC4.23	EBs	Associated iPSC does not pass QC
EB.NDC4.3	EBs
EB.NDC4.33	EBs
EB.NDC4.34	EBs
EB.NDC4.35	EBs
EB.NDC4.36	EBs
EB.NDC4.38	EBs
EB.NDC4.41	EBs
EB.NDC5.20	EBs
EB.SAD3.16	EBs
EB.SAD3.2	EBs
EB.SAD3.3	EBs
EB.SAD3.7	EBs
EB.SAD3.8	EBs
EB.SAD3.9	EBs	Associated iPSC does not pass QC
EB.SAD3:3.12	EBs
EB.SAD3:3.14	EBs
EB.SAD3:3.23	EBs
EB.SAD3:3.24	EBs
EB.SAD3:3.4	EBs
EB.SAD4.43	EBs	Associated iPSC does not pass QC
EB.SAD4.5	EBs
EB.SAD4:4.12	EBs
EB.SAD4:4.13	EBs	Associated iPSC does not pass QC
EB.SAD4:4.14	EBs
EB.SAD4:4.21	EBs
EB.SAD4:4.22	EBs
EB.SAD4:4.24	EBs
EB.SAD4:4.3	EBs
EB.SAD4:4.37	EBs
EB.SAD4:4.4	EBs
EB.SAD4:4:15	EBs
EB.SAD5.11	EBs
EB.SAD5.12	EBs
EB.SAD5.13	EBs
EB.SAD5.16	EBs
EB.SAD5.18	EBs
EB.SAD5.21	EBs
EB.SAD5.32	EBs
EB.SAD5.6	EBs
EB.SAD5.8	EBs	>50% of tested genes are aberrantly expressed
EB.SAD5.9	EBs
EB.SAD5:5.4	EBs
EB.SAD6.17	EBs
EB.SAD6.7	EBs
EB.SAD7.2800D	EBs
EB.SAD7.2800E	EBs
ES.H9 p54	ESCs
ES.HUES16 p28	ESCs
ES.HUES16 p50	ESCs
ES.HUES9 p36	ESCs
ES.HUES9 p38	ESCs
ES.HUES9 p39	ESCs
IPS.F1.12	iPSCs
IPS.F1.16	iPSCs
IPS.F1.21	iPSCs
IPS.F1.5	iPSCs	>50% of tested genes are aberrantly expressed
IPS.F2.11	iPSCs
IPS.F2.24	iPSCs
IPS.F2.25	iPSCs
IPS.F2.4	iPSCs
IPS.F2.6	iPSCs
IPS.NDC3	iPSCs
IPS.NDC4.1	iPSCs
IPS.NDC4.23	iPSCs	>50% of tested genes are aberrantly expressed
IPS.NDC4.3	iPSCs
IPS.NDC4.33	iPSCs
IPS.NDC4.34	iPSCs
IPS.NDC4.35	iPSCs
IPS.NDC4.36	iPSCs
IPS.NDC4.38	iPSCs
IPS.NDC4.41	iPSCs
IPS.NDC5.20	iPSCs
IPS.SAD3.16	iPSCs
IPS.SAD3.2	iPSCs
IPS.SAD3.3	iPSCs
IPS.SAD3.7	iPSCs
IPS.SAD3.8	iPSCs
IPS.SAD3.9	iPSCs	Housekeeping genes not expressed
IPS.SAD3:3.12	iPSCs
IPS.SAD3:3.14	iPSCs
IPS.SAD3:3.23	iPSCs
IPS.SAD3:3.24	iPSCs
IPS.SAD3:3.4	iPSCs
IPS.SAD4.43	iPSCs	>50% of tested genes are aberrantly expressed
IPS.SAD4.5	iPSCs
IPS.SAD4:4.12	iPSCs
IPS.SAD4:4.13	iPSCs	>50% of tested genes are not expressed
IPS.SAD4:4.14	iPSCs
IPS.SAD4:4.21	iPSCs
IPS.SAD4:4.22	iPSCs
IPS.SAD4:4.24	iPSCs
IPS.SAD4:4.3	iPSCs
IPS.SAD4:4.37	iPSCs
IPS.SAD4:4.4	iPSCs
IPS.SAD4:4:15	iPSCs
IPS.SAD5.11	iPSCs
IPS.SAD5.12	iPSCs
IPS.SAD5.13	iPSCs
IPS.SAD5.16	iPSCs
IPS.SAD5.18	iPSCs
IPS.SAD5.21	iPSCs
IPS.SAD5.32	iPSCs
IPS.SAD5.6	iPSCs
IPS.SAD5.8	iPSCs	Associated EB does not pass QC
IPS.SAD5.9	iPSCs
IPS.SAD5:5.4	iPSCs
IPS.SAD6.17	iPSCs
IPS.SAD6.7	iPSCs
IPS.SAD7.2800D	iPSCs
IPS.SAD7.2800E	iPSCs
