# Supplementary material for: High-Throughput and Cost-Effective Characterization of Induced Pluripotent Stem Cells
Source: Stem Cell Reports. 2017 Apr 6;8(4):1101–11. doi: 10.1016/j.stemcr.2017.03.011 (PMC5390243; doi:10.1016/j.stemcr.2017.03.011)
Supplement: Table S2. List of Primers Used for qPCR, Related to Figure 4 [file mmc3.xlsx]

## Sheet: Table S2
Table S2. List of primers used for qPCR
gene_symbol	Lineage	Selected for 12-gene qPCR	Reference	Forward primer	Reverse primer
FOXD3	Ectoderm		(Bock et al., 2011)	CTCTGCCTCTCCCCAATTTC	CGGTTTTCGGTTTTACCTGTATG
OTX2	Ectoderm		Qiagen- Cell Lineage Identification PCR Array	CAAAGTGAGACCTGCCAAAAAGA	TGGACAAGGGATCTGACAGTG
ALDH1A1	Ectoderm	Selected for the 12-gene qPCR	Qiagen- Embryoid Body Differentiation Assay	CTGCTGGCGACAATGGAGT	CGCAATGTTTTGATGCAGCCT
COL1A1	Ectoderm	Selected for the 12-gene qPCR	Qiagen- Embryoid Body Differentiation Array	GAGGGCCAAGACGAAGACATC	CAGATCACGTCATCGCACAAC
NCAM1	Ectoderm		(Bock et al., 2011)	GGCATTTACAAGTGTGTGGTTAC	TTGGCGCATTCTTGAACATGA
PAX6	Ectoderm	Selected for the 12-gene qPCR	(Bock et al., 2011)	AACGATAACATACCAAGCGTGT	GGTCTGCCCGTTCAACATC
TUBB3	Ectoderm		Qiagen- Embryoid Body Differentiation Array	CGGATCAGCGTCTACTACAAC	TGAAGAGATGTCCAAAGGCC
DCX	Ectoderm	Selected for the 12-gene qPCR	Qiagen- Cell Lineage Identification PCR Array	TGCCTCAGGGAGTGCGTTA	GAACAGACATAGCTTTCCCCTTC
PROM1	Ectoderm		Qiagen- Cell Lineage Identification PCR Array	TTCTTGACCGACTGAGACCCA	TCATGTTCTCCAACGCCTCTT
RPS29	Housekeeping	Used for normalization		AATATGTGCCGCCAGTGTTT	CCCGGATAATCCTCTGAAGG
GAPDH	Housekeeping	Not used: Ct is too variable across samples		GGACTCATGACCACAGTCCATGCC	TCAGGGATGACCTTGCCCACAG
RPL22	Housekeeping	Not used: Ct is too variable across samples		GAAGGAGGAGTGACTGGGAAG	GTGGCATGAGGCAGCTATTTC
DSG2	Housekeeping	Not used: Ct is too variable across samples		TTTGATGAGGACACTGGACT	GACAGAATCCACAGAGATCCAA
DCN	Mesoderm	Selected for the 12-gene qPCR	Qiagen- Cell Lineage Identification PCR Array	AGAGTACCTGGTGGGCTGG	GTGGGCAGAAGTCACTTGAT
RUNX2	Mesoderm		Qiagen- Embryoid Body Differentiation Assay	CCCTGAACTCTGCACCAAGT	GTCATAGGACCACGGCGG
COL2A1	Mesoderm		Qiagen- Embryoid Body Differentiation Assay	AGGTTCACGTACACTGCCCT	GGCGTGAGGTCTTCTGTGAC
GATA2	Mesoderm	Selected for the 12-gene qPCR	Qiagen- Embryoid Body Differentiation Assay	CTGTCTGCAACGCCTGTG	GTTCCGAGTCTGGATCCCTT
BMP4	Mesoderm	Selected for the 12-gene qPCR	(Bock et al., 2011; Kattman et al., 2011)	GCACTGGTCTTGAGTATCCTG	TGCTGAGGTTAAAGAGGAAACG
CD34	Mesoderm		(Bock et al., 2011)	GTGTCTACTGCTGGTCTTGG	AGGGTCTTTTGGGAATAGCTC
IGF2	Mesoderm	Selected for the 12-gene qPCR	Qiagen- Cell Lineage Identification PCR Array	AGACGTACTGTGCTACCCC	TGCTTCCAGGTGTCATATTGG
MIXL1	Mesoderm		Qiagen- Cell Lineage Identification PCR Array	GTACCCCGACATCCACTTG	GATTTCCCACTCTGACGCC
PDGFRA	Mesoderm		(Bock et al., 2011; Kattman et al., 2011)	TTGAAGGCAGGCACATTTACA	GCGACAAGGTATAATGGCAGAAT
RUNX1	Mesoderm		(Bock et al., 2011)	TCTTCACAAACCCACCGCAA	CTGCCGATGTCTTCGAGGTTC
CDH2	Mesoderm		(Bock et al., 2011)	AGCCAACCTTAACTGAGGAGT	GGCAAGTTGATTGGAGGGATG
PECAM1	Mesoderm		(Bock et al., 2011)	ATGCCGTGGAAAGCAGATACT	AGTGCACAGAGGTCTTGAAATACAG
DES	Mesoderm		Qiagen- Embryonic Stem Cell PCR Array	GATCAATCTCCCCATCCAGAC	GACCTCAGAACCCCTTTGC
MESP1	Mesoderm		Qiagen- Embryonic Stem Cell PCR Array	CTGTTGGAGACCTGGATGC	TCTGCCAAGGAACCACTTC
ACTA2	Mesoderm		Qiagen- Embryonic Stem Cell PCR Array	GTGTTGCCCCTGAAGAGCAT	GCTGGGACATTGAAAGTCTCA
PDGFRB	Mesoderm		(Bock et al., 2011)	AGACACGGGAGAATACTTTTGC	AGTTCCTCGGCATCATTAGGG
HAND2	Mesoderm		Qiagen- Cell Lineage Identification PCR Array	GCTACATCGCCTACCTCATG	CTGCTCACTGTGCTTTTCAAG
AFP	Endoderm	Selected for the 12-gene qPCR	Qiagen- Embryoid Body Differentiation Assay	TGAGCACTGTTGCAGAGGAG	TTGTTTGACAGAGTGTCTTGTTGA
FOXA1	Endoderm		Qiagen- Cell Lineage Identification PCR Array	GGAAGCCCAAGAACCTGAAT	GTTGCTGGAGTTGCTGGAAG
GATA1	Endoderm	Selected for the 12-gene qPCR	(Bock et al., 2011)	TGCGGCCTCTATCACAAGATG	CTGCCCGTTTACTGACAATCA
HNF4A	Endoderm		Qiagen- Cell Lineage Identification PCR Array	CGAAGGTCAAGCTATGAGGACA	ATCTGCGATGCTGGCAATCT
SOX7	Endoderm	Selected for the 12-gene qPCR	Qiagen- Cell Lineage Identification PCR Array	TCGACGCCCTGGATCAACT	CTGGGAGACCGGAACATGC
GSC	Endoderm		Qiagen- Embryonic Stem Cell PCR Array	TCTTCCAGGAGACCAAGTACC	GATGAGGACCGCTTCTGC
CXCR4	Endoderm		(Wang et al., 2012)	ACGCCACCAACAGTCAGAG	AGTCGGGAATAGTCAGCAGGA
CDH1	Endoderm	Selected for the 12-gene qPCR	(Bock et al., 2011)	CGAGAGCTACACGTTCACGG	GGGTGTCGAGGGAAAAATAGG
BUB1	Pluripotent		(Buganim et al., 2012)	AACATGGTGGTGCCTTCAA	TACATGTGAGACGACAAGGC
ESRRB	Pluripotent		(Buganim et al., 2012)	ATCAAGTGCGAGTACATGCTC	CGCCTCCGTTTGGTGATCTC
CHD1	Pluripotent		Qiagen- Embryonic Stem Cell PCR Array	AAACAGTAGTGGAGAATCAAGCC	AGAACTCGAACCAGATCCAGAG
CHD7	Pluripotent		Qiagen- Embryonic Stem Cell PCR Array	AACCTGGACAGAGTTGAACG	GGCATGAAACTTATAGGACCCC
FUT4	Pluripotent		(Bock et al., 2011)	GCCCAAGAGCATTCGGAACT	ACTTACTCCCATGATGCGGC
UTF1	Pluripotent		(Buganim et al., 2012)	CCGCCGCTACAAGTTCCTTAAA	TTCCGGATCTGCTCGTCGAA
DNMT1	Pluripotent		(Buganim et al., 2012)	GATCGAGACCACGGTTCCTC	CGGCCTCGTCATAACTCTCC
STAT3	Pluripotent		(Buganim et al., 2012)	TGTGTGACACCATTCATTGATGC	TCCGTTCTCAGCTCCTCACA
HDAC1	Pluripotent		(Buganim et al., 2012)	CCGAGTTCTTCTCATTCGGC	ACAAGCAAGGTGAGTCCGTA
KAT5	Pluripotent		Qiagen- Embryonic Stem Cell PCR Array	GACGGAAGCGAAAATCGAATTG	GGTGCTGACGGTATTCCATCA
TCF3	Pluripotent		(Bock et al., 2011)	CCGACTCCTACAGTGGGCTA	CGCTGACGTGTTCTCCTCG
THAP11	Pluripotent		Qiagen- Embryonic Stem Cell PCR Array	ATGCCTGGCTTTACGTGCT	GCGTCCTTTGGAAACGTGTAG
PRDM14	Pluripotent		Qiagen- Embryonic Stem Cell PCR Array	TTCGTTCTGTACGGGGTCACT	TCTGCATGAGGCATAGACCTT
SMAD1	Pluripotent		Qiagen- Embryonic Stem Cell PCR Array	CAGCCTCTTAGCTCAGTTCCG	CTCCCAGGAGAGTTTGGGTAA
SMAD3	Pluripotent		Qiagen- Embryonic Stem Cell PCR Array	TGGACGCAGGTTCTCCAAAC	CCGGCTCGCAGTAGGTAAC
ZFP42	Pluripotent		Qiagen- Embryonic Stem Cell PCR Array	CCTTTGTTTTACGTTTGGGAGG	AGATCACACCATTGCACTCC
DPPA3	Pluripotent		Qiagen- Embryonic Stem Cell PCR Array	TGTTACTCGGCGGAGTTCGTA	CCATCCATTAGACACGCAGAAA
DPPA5	Pluripotent		Qiagen- Embryonic Stem Cell PCR Array	GTCGTGGTTTACGGCTCCTAT	GGCAAGTTTGAGCATCCCTC
MYBL2	Pluripotent		Qiagen- Embryonic Stem Cell PCR Array	CTTGAGCGAGTCCAAAGACTG	AGTTGGTCAGAAGACTTCCCT
NR5A2	Pluripotent		Qiagen- Embryonic Stem Cell PCR Array	GAGTTCGTATGTCTGAAATTCTTGG	GCTGCGGGTAGTTACACATTG
RIF1	Pluripotent		Qiagen- Embryonic Stem Cell PCR Array	TGGAAGGACCTTGCATCGAAG	TGCTCCACTACGAAATCCAAGT
SCN1A	Pluripotent		Qiagen- Embryonic Stem Cell PCR Array	ATGTGGAAATAGCTCTGATGCAG	AGCCCAACTGAAGGTATCAAAG
SOX15	Pluripotent		Qiagen- Embryonic Stem Cell PCR Array	CAGAGGCTTTGGGTACAGAC	GGTTGTATGGAGTGGGAGAG
TCL1A	Pluripotent		Qiagen- Embryonic Stem Cell PCR Array	TTCGTGTATTTGGACGAGAAGC	GCACCCGTAACTGTAACCTATCC
IL6ST	Pluripotent		Qiagen- Stem Cell Signaling PCR Array	TGAAACAGTTGGCATGGAGG	TATAGGTACTGCTGAAGTTGTAGC
CCNA2	Pluripotent		Qiagen- Embryonic Stem Cell PCR Array	CGCTGGCGGTACTGAAGTC	GAGGAACGGTGACATGCTCAT
CDC42	Pluripotent		Qiagen- Stem Cell PCR Array	CCCGAGTTCAAGCGATTCTC	GTTGTGTAGGATATCAGGAGACATG
CDK1	Pluripotent		Qiagen- Stem Cell PCR Array	AAACTACAGGTCAAGTGGTAGCC	TCCTGCATAAGCACATCCTGA
FGF2	Pluripotent		Qiagen- Stem Cell PCR Array	AGAAGAGCGACCCTCACATCA	CGGTTAGCACACACTCCTTTG
HSPA9	Pluripotent		Qiagen- Stem Cell PCR Array	TGGTGAGCGACTTGTTGGAAT	ATTGGAGGCACGGACAATTTT
References
Bock, C., Kiskinis, E., Verstappen, G., Gu, H., Boulting, G., Smith, Z.D., Ziller, M., Croft, G.F., Amoroso, M.W., Oakley, D.H., et al. (2011). Reference Maps of human ES and iPS cell variation enable high-throughput characterization of pluripotent cell lines. Cell 144, 439-452.
Buganim, Y., Faddah, D.A., Cheng, A.W., Itskovich, E., Markoulaki, S., Ganz, K., Klemm, S.L., van Oudenaarden, A., and Jaenisch, R. (2012). Single-cell expression analyses during cellular reprogramming reveal an early stochastic and a late hierarchic phase. Cell 150, 1209-1222.
Kattman, S.J., Witty, A.D., Gagliardi, M., Dubois, N.C., Niapour, M., Hotta, A., Ellis, J., and Keller, G. (2011). Stage-specific optimization of activin/nodal and BMP signaling promotes cardiac differentiation of mouse and human pluripotent stem cell lines. Cell stem cell 8, 228-240.
Wang, P., McKnight, K.D., Wong, D.J., Rodriguez, R.T., Sugiyama, T., Gu, X., Ghodasara, A., Qu, K., Chang, H.Y., and Kim, S.K. (2012). A molecular signature for purified definitive endoderm guides differentiation and isolation of endoderm from mouse and human embryonic stem cells. Stem cells and development 21, 2273-2287.
