# Supplementary material for: High-Throughput and Cost-Effective Characterization of Induced Pluripotent Stem Cells
Source: Stem Cell Reports. 2017 Apr 6;8(4):1101–11. doi: 10.1016/j.stemcr.2017.03.011 (PMC5390243; doi:10.1016/j.stemcr.2017.03.011)
Supplement: Table S3. Ct Values Detected by qPCR, Related to Figure 4 [file mmc4.xlsx]

## Sheet: Table S3
Table S3. Ct values detected by qPCR
Cell line name	Housekeeping				Ectoderm									Endoderm								Mesoderm																		Pluripotent
	H3.RPS29	H101.GAPDH	H4.RPL22	H6.DSG2	C29.FOXD3	C30.OTX2	C31.ALDH1A1	C32.COL1A1	C33.NCAM1	C34.PAX6	C35.TUBB3	C38.DCX	C41.PROM1	N24.AFP	N27.FOXA1	N28.GATA1	N29.HNF4A	N31.SOX7	N33.GSC	N34.CXCR4	N35.CDH1	M28.DCN	M30.RUNX2	M31.COL2A1	M32.GATA2	M35.BMP4	M36.CD34	M37.IGF2	M38.MIXL1	M39.PDGFRA	M40.RUNX1	M41.T	M42.CDH2	M43.PECAM1	M44.DES	M45.MESP1	M48.ACTA2	M49.PDGFRB	M50.HAND2	P16.BUB1	P17.ESRRB	P19.CHD1	P20.CHD7	P201.FUT4	P202.UTF1	P203.DNMT1	P204.STAT3	P205.HDAC1	P21.KAT5
EB.F1.12	3.49662	5.80552	9.28766	9.00544	15.8965	11.3321	14.3763	10.5573	13.914	14.0733	10.3238	14.4904	12.1509	7.68483	20.5292	20.2791	19.0513	13.2709	17.9191	14.5704	10.4254	10.4619	18.9627	11.7942	9.99518	10.7568	14.8292	10.1322	14.6309	13.7552	13.5872	14.0224	12.0315	15.7573	14.6145	15.3616	16.2098	16.4079	14.7351	9.72264	19.3772	9.78843	11.4649	12.8057	12.9852	10.2508	13.9132	8.79719	11.4472
EB.F1.16	2.5	4.20801	7.93218	7.17754	14.389	8.44925	12.4588	7.61784	11.8775	9.20611	8.22813	13.1133	10.1432	6.15177	16.2606	18.7301	14.8181	12.3982	12.9704	10.8325	9.27884	8.87593	16.0124	10.2952	9.06868	10.0334	13.3692	8.70149	12.0985	11.4613	11.8695	13.7446	7.97473	14.9378	14.1224	16.2519	12.4691	13.3047	12.339	7.98452	16.3501	8.44654	8.63137	12.9344	11.9625	8.64423	11.8943	7.39577	9.68188
EB.F1.21	4.77124	6.97876	11.2347	10.0765	16.421	13.7211	13.8705	8.42184	13.7263	15.5637	11.2068	15.4423	13.1354	5.94752	17.095	20.7116	16.174	14.5183	15.2524	13.3488	12.8444	9.04603	18.7182	12.1483	13.0368	12.3119	14.8459	8.90757	14.1931	13.105	14.3856	15.3411	11.4322	15.7304	14.5606	15.5175	14.7204	14.8385	12.7189	11.665	20.303	11.8789	12.7072	16.0916	14.3692	11.6493	15.6984	10.7818	12.8271
EB.F2.11	4.53729	6.62513	10.5816	9.35983	17.8261	12.0053	11.9695	8.01095	13.2683	14.0457	10.9326	15.8199	11.6369	3.86868	16.0959	16.8349	14.2119	13.7368	15.5172	13.1027	11.0616	9.18819	16.6937	10.1062	12.8627	12.255	14.6173	9.76374	15.0623	13.1174	12.1532	15.578	9.70431	13.526	15.6447	16.1521	13.7499	14.8415	13.3542	11.5997	21.0616	11.337	11.3196	14.9724	18.1688	12.1448	15.6225	10.7089	12.5151
EB.F2.24	5.32313	7.49005	11.5641	10.5349	17.9971	13.602	14.9773	9.22888	15.8617	15.0737	13.2914	17.4973	13.8747	6.85218	18.9419	999	17.7998	14.9066	17.3543	14.1375	11.8049	10.2752	19.4388	12.2317	12.5841	13.9539	18.6316	10.1187	17.157	16.0822	13.6709	19.1829	12.9058	17.5584	16.4956	18.5496	15.6543	16.8197	14.668	13.2273	23.3955	12.5395	13.2731	13.7425	17.5697	12.6174	16.3047	12.4097	13.7714
EB.F2.25	3.83809	5.67603	9.29412	8.94257	15.9083	9.35325	11.2395	10.1681	12.4536	8.05663	9.65835	13.4382	11.0146	5.30999	17.1433	20.4836	16.1027	15.5196	15.6056	11.3526	10.8312	11.2491	17.6229	8.18776	13.7847	12.0058	16.4207	10.7255	14.4411	14.245	13.5625	15.8011	7.76709	16.6574	16.2924	17.072	14.2439	15.2213	15.3559	9.68869	18.0807	9.49566	9.43582	13.5561	16.5465	10.5844	14.5568	8.8407	11.3587
EB.F2.4	3.53766	5.37832	8.32806	8.67927	15.7524	8.00943	9.97854	9.60664	11.044	7.23591	8.20109	11.5385	10.4396	3.54104	15.806	20.463	13.7745	15.0214	16.5146	10.5604	10.8975	11.6091	16.2528	7.12798	13.3023	10.9592	14.4917	9.94023	14.5889	12.1521	13.0516	14.9249	6.32854	13.9928	16.14	15.4229	13.1846	14.0727	13.8191	8.98309	17.2523	9.08462	8.42994	14.5448	17.8898	9.33735	13.897	7.77607	10.3225
EB.F2.6	4.01157	6.71293	10.9957	10.7439	16.0304	12.1243	14.4687	9.52639	15.1508	14.0908	11.3989	16.5586	13.5513	6.13824	18.439	21.0708	17.3683	13.8616	13.713	12.9216	12.1037	9.92024	17.9823	11.7512	12.1701	13.1348	15.6931	10.0759	13.2675	14.5308	13.4662	15.6435	12.3267	15.613	15.6012	17.811	15.3843	16.8945	13.891	11.4159	22.5007	11.2695	12.4466	15.5648	16.18	11.5045	15.6759	11.197	12.7843
EB.NDC3	2.5	2.5	5.74957	5.61953	11.006	6.49278	9.68909	7.20195	10.362	7.03287	6.47856	10.6727	8.48939	3.96851	13.9105	17.3501	13.5026	11.2433	10.9059	9.82274	8.362	9.62531	13.8136	7.27295	8.88163	8.11811	13.4247	8.29781	11.3514	10.7486	10.0236	13.8715	6.62123	14.4984	12.6697	15.1101	12.6488	12.5882	12.9539	6.30498	14.5886	6.65284	7.05398	12.2396	8.20406	7.1155	10.1222	5.49	8.27597
EB.NDC4.1	4.68097	7.33862	11.3366	10.9323	16.0317	11.574	14.3729	11.7241	14.3987	11.3934	11.7786	16.1153	13.0764	6.9904	18.4592	21.0867	17.408	18.2972	15.2052	13.4039	12.5155	14.6515	17.4402	11.7657	15.6759	14.4331	17.3955	13.7572	14.7226	17.3762	15.4872	16.4893	10.9456	18.8569	15.8731	19.7456	15.5468	17.5498	16.3463	11.6293	19.3788	11.1087	11.7956	18.5865	14.0293	11.447	15.6064	11.4934	13.1738
EB.NDC4.3	4.41882	6.45975	9.87784	9.02786	15.1977	10.3717	13.5159	9.4943	12.7412	10.6074	10.7704	14.4155	11.403	7.05932	18.1416	21.1079	16.8628	15.6595	13.3587	12.6334	11.4132	10.9862	16.6467	10.7236	13.8729	12.2928	15.3657	11.0596	12.5998	13.8008	13.7919	15.6508	9.63297	15.9108	14.9488	19.1454	15.0731	15.8191	14.4222	10.3554	17.5309	10.1547	10.1307	16.8374	14.4885	10.7426	14.8456	9.76733	12.0367
EB.NDC4.33	3.53435	6.14001	9.4431	8.95674	13.5937	10.0071	13.9266	10.5254	13.6406	10.7992	9.96479	14.5398	11.3118	8.41426	16.8173	19.3926	16.7909	16.3712	12.2209	11.9814	11.0961	13.4838	15.8343	10.7936	13.7977	12.3712	16.042	12.8987	12.6597	14.8759	14.9391	15.4123	9.79653	16.5278	14.7476	18.1861	15.1204	16.3959	15.3688	9.48686	17.4689	9.84473	10.6423	16.9374	12.0566	10.1872	14.1869	9.1093	11.5711
EB.NDC4.34	2.5	4.28955	8.73317	7.91307	12.9226	9.3269	11.7406	8.38353	12.2419	12.5055	9.46404	13.5798	10.1422	5.16342	13.0888	16.6886	13.2738	14.375	12.5159	11.1605	10.4357	9.28629	15.7769	10.4596	12.3565	10.6916	13.1812	7.38148	13.0357	11.5802	14.2709	15.325	9.68859	13.6744	13.6032	17.9609	14.4496	14.2636	12.7182	8.99802	16.1134	8.58738	9.76857	15.8593	12.101	9.17818	12.9861	8.08697	10.7579
EB.NDC4.35	4.05242	7.04166	10.2682	9.59281	15.6105	13.339	12.5391	10.2849	13.9827	17.0146	11.0477	15.8704	12.4138	4.15466	16.1023	23.5652	15.0772	13.8595	14.774	14.1338	11.2876	10.3574	17.4294	11.4033	11.1161	11.5688	15.4569	14.9736	13.8679	13.8397	13.1258	16.3436	11.7302	16.3516	15.7417	18.8904	15.8197	17.2171	15.021	11.1357	19.1811	10.8555	11.8095	16.4551	14.058	11.1216	15.1933	10.2684	12.5328
EB.NDC4.36	3.37199	5.86262	8.8866	8.19572	13.7946	9.90235	12.5246	9.82789	12.8364	11.642	9.0257	14.6222	10.7369	5.26513	17.407	22.1401	15.9352	12.8488	13.4889	13.0677	10.6504	10.9827	17.0132	11.1397	10.7888	10.8411	15.2338	10.351	14.3237	13.2142	12.8372	16.4334	9.89516	15.6598	14.3434	18.4301	14.5596	14.7935	13.8651	8.89639	17.7155	9.71326	9.52639	14.9946	12.5894	10.0621	14.0805	8.38046	10.9546
EB.NDC4.38	3.69831	6.52436	10.2115	10.1719	15.3972	11.4359	12.5794	10.4163	14.3265	10.6675	11.1881	15.7586	12.5225	4.87629	15.5017	20.7498	15.4413	15.5651	13.6417	12.9254	11.8388	12.1109	17.1237	9.69001	14.7614	13.8687	17.6293	11.2244	14.523	14.8677	12.43	17.0665	10.4193	17.0046	15.9997	18.169	14.9431	16.7898	15.4191	11.3954	19.0098	10.3346	11.2847	17.5207	12.9709	11.1613	15.4874	10.8208	12.9025
EB.NDC4.41	3.5909	6.60089	10.2327	10.2402	14.308	13.5268	15.1924	12.948	14.9866	22.0224	11.6203	15.7355	12.661	7.83304	17.5145	20.3558	18.3886	14.5053	14.384	14.8342	12.2227	13.7114	18.167	13.9485	11.7869	12.1837	18.3594	12.8212	13.6789	16.9965	15.1276	16.3509	13.4992	18.9648	15.9224	18.4802	17.7899	19.3298	17.6487	11.3938	18.7555	10.9078	12.3839	17.3195	13.3295	11.7648	15.0736	10.7504	12.929
EB.NDC5.20	2.5	3.11644	6.73041	6.2018	11.6071	10.0275	7.27901	5.10841	11.0794	13.1852	7.75183	12.4732	9.12462	2.5	12.3895	17.165	11.4657	8.68905	13.0129	11.7152	7.29213	6.16277	14.0897	7.20571	6.68854	7.73643	11.2729	4.63519	11.7765	9.40062	8.74995	12.2894	7.53727	11.46	11.7221	12.7403	11.166	11.0748	9.42947	7.84267	16.9025	7.61604	8.32516	11.9527	9.87585	8.21372	11.4542	6.78029	8.80813
EB.SAD3.16	2.5	3.88889	7.8347	6.80058	12.5998	8.79833	12.0534	8.43766	12.0542	9.39042	8.81278	12.8511	10.2816	6.02159	16.5705	18.8042	16.4836	11.7931	13.0112	12.5944	10.2026	7.42465	16.4988	8.71306	9.02005	9.5842	14.7714	7.61172	12.7469	13.3677	12.1211	15.5337	9.15234	15.9726	13.4635	17.096	13.9071	14.2998	13.2983	7.92779	16.4787	7.95567	9.01241	14.1588	11.9091	8.32474	12.1318	6.97177	9.92548
EB.SAD3.2	2.98983	3.70039	6.97993	6.16342	11.3055	9.25746	12.9845	9.48962	11.9187	11.2963	9.40947	13.0264	10.3175	11.1735	18.4	17.6747	22.3974	10.4354	15.2511	13.3209	8.88556	7.72787	15.7505	7.89315	8.71599	8.49714	15.941	7.34894	14.7273	13.0812	11.9306	16.9702	10.653	18.2648	13.5397	16.6117	13.5547	14.5767	13.0433	7.96003	17.5173	7.67021	8.52353	12.539	10.9416	8.39734	11.7616	6.8919	9.92179
EB.SAD3.3	4.96977	7.6613	10.8878	9.98953	16.6277	12.7475	17.906	11.6731	14.5596	14.3844	12.5479	16.7606	13.2707	12.0575	22.1479	21.1051	21.2152	14.1972	15.2704	15.2466	12.1649	11.5735	19.9729	12.229	12.2394	12.2347	20.4573	12.062	14.8705	15.5019	14.5531	16.5837	12.7475	19.2252	16.5558	18.9445	17.1254	17.478	17.5524	11.87	20.2116	11.4233	11.8317	16.8672	16.4842	12.337	16.7999	11.5303	13.2878
EB.SAD3.7	2.5	3.83373	7.14841	6.50591	11.2557	9.11511	10.8444	7.23092	12.6483	12.5185	8.04783	12.0529	10.1189	4.76317	17.6031	16.9413	15.4836	11.4437	14.352	12.3141	9.13916	8.01558	15.0637	8.76078	8.58199	8.61513	13.0249	8.03396	13.8387	12.2182	11.8491	16.0457	9.94972	13.3494	12.1305	15.6563	14.1533	13.6788	12.4779	7.25741	16.9243	7.74789	9.02312	13.3513	9.85896	8.3247	11.5449	6.4414	9.48712
EB.SAD3.8	2.5	2.5	5.96625	5.10764	10.4566	6.64777	10.7182	6.07208	9.07564	7.19077	6.23019	10.3087	7.73675	7.67063	14.6605	17.0062	15.4744	9.37337	11.1407	10.1462	7.39607	6.29647	14.0178	6.64849	7.80381	7.0786	13.6607	5.2969	11.4179	10.4088	9.29228	14.0614	6.77264	15.3613	11.5404	15.7152	12.7739	11.3912	11.6713	6.0759	13.5101	5.57416	6.30734	12.0559	11.3276	6.47711	9.91323	5.70776	7.53579
EB.SAD3:3.12	3.34717	5.48317	9.24601	7.70584	14.5716	11.6687	10.3775	6.68519	13.0608	15.8745	8.47687	13.6985	11.0594	5.14861	16.2998	19.1249	14.2315	12.8406	13.9999	12.593	11.3271	7.45519	15.8923	11.6567	10.5989	10.5942	12.8139	7.41145	13.1735	11.2466	13.1157	13.9999	10.5948	12.7162	12.0162	15.3907	13.6176	13.3953	11.3281	8.6912	18.2677	9.63851	10.8343	14.2659	10.1918	9.69008	13.1727	7.85906	10.7028
EB.SAD3:3.14	3.32637	5.78383	9.16207	8.27049	16.3668	9.75224	13.2392	8.35671	12.8958	11.3893	10.6128	13.4316	11.6825	6.03518	18.1232	19.3838	15.4734	14.0348	15.0528	13.0584	10.4944	9.53148	16.8207	9.09704	11.6571	10.7167	14.5647	8.93154	14.7983	13.5878	13.27	17.234	10.5591	14.8869	13.1558	18.388	14.8702	14.2912	13.2203	9.85648	18.3505	9.46362	10.1402	14.5608	14.5786	9.94695	13.6646	9.01523	11.2318
EB.SAD3:3.23	5.27776	7.30988	11.6892	10.3089	16.718	13.1973	16.8749	12.5715	16.8361	18.6754	12.0143	15.3847	12.8951	12.2746	20.1712	22.0923	18.092	16.9045	14.6566	13.289	12.6146	17.5934	18.2473	15.059	14.5353	15.2686	20.1098	14.8462	14.2621	16.1211	17.1169	17.4422	12.932	23.0181	15.7835	19.8235	19.9434	18.6334	16.9243	11.5686	18.1767	11.4273	13.2502	17.2998	14.0048	11.8339	15.6905	10.9901	12.9988
EB.SAD3:3.24	4.03206	6.28607	10.2391	9.20614	15.9259	11.9717	15.081	10.3995	14.517	16.0442	10.3883	15.7886	12.0016	8.76361	20.4456	21.0736	17.7247	14.193	13.4527	12.5812	11.8235	11.9969	16.8597	13.4893	11.6645	12.5397	18.8838	11.6409	12.1063	14.4155	13.6739	14.1416	11.29	18.7123	15.357	17.891	17.1477	16.32	15.2314	10.3054	18.6353	10.5876	11.4624	16.0836	14.5835	10.9711	14.9961	9.29658	11.8282
EB.SAD3:3.4	5.70294	8.63611	12.5023	11.3723	18.4559	14.2528	18.1854	11.3562	16.774	19.6302	13.2016	17.6995	14.1282	11.0071	21.9191	999	19.4071	16.8301	17.7151	15.4645	13.5942	12.7158	22.0575	15.4355	13.3116	14.7883	17.453	11.9649	17.994	16.4147	17.4219	19.933	15.3579	18.6375	17.6809	18.9378	19.4072	17.2173	16.2003	12.6466	21.1407	12.8119	14.3474	14.0206	17.0154	12.2676	16.4124	12.3182	13.91
EB.SAD4.14	2.99275	3.79386	7.92051	6.81048	13.3772	8.92108	10.3472	6.19494	11.2715	9.14634	9.00713	12.3175	9.89592	3.47289	13.8318	21.9	13.0122	10.3596	13.8436	11.8564	8.56476	6.46372	15.0886	6.7394	9.298	9.56112	13.8912	7.03698	13.5269	11.7638	9.39776	15.5807	8.24062	14.6532	12.3845	16.8176	12.7776	13.229	11.0159	9.06628	16.1327	7.96321	8.59708	13.3644	11.1399	8.45643	12.339	8.31142	9.6558
EB.SAD4.5	5.7245	10.0592	13.9283	13.0658	17.2811	14.8688	18.3867	14.1026	17.4223	15.1708	15.7797	18.7859	16.4965	9.44036	18.9524	999	20.9957	17.2787	20.1359	18.5524	14.6134	12.5953	20.9999	14.3205	16.1196	16.2617	22.2787	14.3299	20.0379	18.6923	17.4775	21.6256	15.0563	999	18.1622	21.5846	19.4846	21.3923	18.1135	14.8645	999	13.6565	15.0957	19.4196	18.4684	13.665	17.995	14.6728	16.0372
EB.SAD4:4.12	3.62764	5.41439	9.08564	8.58111	14.937	12.0879	14.1278	10.0256	13.6128	16.9377	10.1746	14.2323	11.3943	7.19883	19.2884	21.8973	17.6675	12.551	15.7953	13.5406	10.0384	9.75118	18.0796	12.1108	11.1038	10.8279	16.6498	9.83592	13.9795	14.2915	12.6199	15.834	11.9602	17.5196	15.2163	18.3973	16.4747	16.0475	14.6605	10.0292	17.8963	9.92916	10.8341	13.0457	13.459	10.662	13.9786	9.10158	11.4192
EB.SAD4:4.21	3.65129	5.89372	9.02697	8.1005	15.7744	9.73893	13.1617	8.00717	13.2812	10.2743	10.056	14.2237	11.6726	5.80385	17.691	19.3461	16.2683	13.4334	15.725	12.5821	10.6101	7.93196	16.9342	9.81022	10.9572	10.8094	15.0894	9.07551	15.288	13.5104	13.1931	17.6877	9.63985	15.1612	13.6564	17.5444	14.4072	14.3354	12.7724	9.672	18.4784	9.92735	9.97833	14.4825	14.3634	10.3948	13.8639	8.77092	11.5056
EB.SAD4:4.22	4.05399	6.48637	10.3346	9.02946	16.9258	12.7287	13.1968	7.27315	12.7794	14.9855	11.0023	16.3958	12.3095	5.85501	16.904	19.8778	14.8107	12.8944	15.2834	12.7991	11.4515	7.76798	16.9784	10.3903	12.64	11.0175	12.9711	8.27646	14.1287	11.9062	11.8989	15.2115	10.3568	13.2716	13.3556	18.066	13.7544	14.0605	11.1002	11.5101	20.7859	10.8233	11.3159	14.5285	16.4714	11.8851	15.0283	10.4293	12.2876
EB.SAD4:4.24	3.54219	5.50867	8.98127	8.1276	15.4116	10.1928	13.8856	9.38936	12.7871	12.0722	9.60109	13.1403	10.8596	6.56378	17.9776	20.6765	15.9208	13.6068	13.8196	11.7321	9.85411	10.3054	17.8798	10.5312	11.5386	10.8298	17.2433	9.78895	13.6302	13.4199	12.9198	15.3413	10.0496	17.1928	15.1917	16.2142	15.9035	15.2268	13.7799	9.72382	18.0808	9.26323	9.6554	13.9941	14.0543	10.0755	13.7132	9.0347	10.9821
EB.SAD4:4.3	4.2673	6.94862	10.497	9.82959	18.5389	12.7766	14.4184	10.041	14.2906	14.152	12.2828	16.5602	13.4363	6.99961	18.0446	21.6409	17.6476	13.3843	17.8297	15.1755	12.0453	8.83762	18.05	10.8683	12.3037	12.0913	17.1676	9.88145	16.7271	13.8587	13.0287	17.9513	12.097	16.9391	16.7157	18.1915	16.2746	16.4174	13.8775	11.9875	22.9726	11.336	12.0499	15.1457	17.1749	12.6865	15.9495	10.904	13.3555
EB.SAD4:4.37	3.52124	5.85936	9.15303	9.54849	15.2612	9.59697	12.6448	8.88099	12.4995	8.68046	9.76855	13.0205	12.3431	8.09832	18.1487	21.6174	18.4007	15.9732	17.4069	11.7413	10.8285	8.88922	17.1687	9.12692	14.0917	12.5622	16.7352	10.2592	16.3142	14.8044	14.23	17.582	8.96313	17.7585	14.9699	17.58	14.3934	15.2602	13.3999	10.3824	18.3303	9.2494	9.96376	14.5625	13.9457	10.3735	14.4516	9.38566	11.7878
EB.SAD4:4.4	3.80464	6.30925	9.70559	8.92361	17.4826	11.6305	12.3131	7.16617	13.2518	12.8697	11.6679	15.4065	12.7171	4.63884	17.0808	19.9971	15.0281	12.1545	15.628	13.9586	10.374	7.69225	16.301	9.29147	11.1249	11.3934	15.0913	8.2674	16.783	12.7379	10.9854	17.3657	11.0963	15.0099	12.6456	17.0321	14.0453	14.5904	12.0745	11.507	19.1442	10.1563	11.0865	13.4251	14.4927	11.0122	14.6811	10.7413	12.0677
EB.SAD4:4:15	3.97308	6.2427	9.61047	9.40959	16.0123	10.0993	14.7748	12.0805	14.193	9.88069	10.521	14.5143	12.179	8.70439	18.6655	21.2982	17.793	17.9975	14.3615	11.9296	12.0413	13.2044	18.1492	10.64	15.8713	13.7622	18.0871	13.4115	14.82	15.5849	16.5007	17.1264	9.44878	19.8705	15.5854	18.1504	16.1913	16.9397	17.2043	10.0904	17.616	10.3074	10.7167	15.1754	15.0525	10.9537	14.5611	9.02866	12.0672
EB.SAD5.11	5.06992	7.94609	11.352	10.4926	15.9742	13.3508	16.9933	10.2509	14.9784	17.097	12.8939	16.4085	13.4417	9.29178	18.8516	21.3065	18.0163	15.1936	15.2827	14.507	12.6341	10.6106	17.7759	13.4144	12.4551	12.5132	16.0936	11.5521	15.1537	15.3975	15.0639	18.6475	13.7285	17.3501	15.8257	20.7968	16.6864	16.9249	14.7366	12.1102	19.9027	11.9792	12.4944	17.8995	15.9623	12.1764	16.2621	11.6112	13.6043
EB.SAD5.12	3.19166	5.58311	8.52726	8.54458	14.4597	9.35412	13.8974	11.1357	13.4299	9.63706	9.4028	14.2841	11.4668	9.29136	18.5549	22.7189	19.1938	16.0495	15.2691	12.8947	11.4323	13.5282	17.2065	11.2312	13.4506	10.8199	16.1461	14.1005	15.0653	14.9761	15.1162	16.7756	9.61576	17.662	15.667	19.6501	14.6538	15.5624	16.0803	8.94774	18.2665	9.36528	9.29666	16.433	12.9405	9.94977	13.7178	8.43057	10.9282
EB.SAD5.13	5.23948	7.84715	11.6165	10.8667	16.9783	13.5866	15.1364	11.3328	14.4801	15.1285	12.9644	16.6675	13.1921	8.88307	18.9813	999	19.3879	14.5623	15.1202	15.0339	12.3441	11.0889	18.3962	12.9806	11.3269	13.7435	17.5595	11.8464	14.9335	15.1591	14.017	16.509	12.5319	17.6976	16.5556	18.9935	17.0791	18.0387	15.794	12.6001	19.5259	11.7614	12.4916	17.1446	16.7527	12.6383	16.3913	12.2287	13.4409
EB.SAD5.16	2.5	3.45982	7.05108	6.54682	11.6792	7.57479	14.2461	9.71213	12.0405	10.5799	6.91466	11.995	9.17973	10.9391	15.9423	18.5519	15.4109	13.7094	11.6039	10.5474	8.38664	15.9508	16.36	11.2703	10.8447	8.76252	15.0287	12.7856	12.7747	12.5517	13.5839	16.1672	8.8929	18.4054	13.8451	16.5283	14.4252	14.6999	15.1013	7.19687	16.4968	7.44948	7.59461	14.357	9.5448	8.00912	11.5934	6.30173	9.2433
EB.SAD5.18	2.5	3.2101	6.66738	6.4288	10.8448	9.84435	11.1359	8.21295	10.9338	12.8082	8.63621	12.0921	9.03408	3.95089	13.9935	17.8472	14.5302	9.22926	12.5599	12.2915	7.36262	7.84673	14.408	8.23178	7.54643	7.63881	13.8182	6.01727	11.2949	11.5378	10.0166	12.1371	9.74207	14.5314	13.2254	12.9847	12.767	13.3195	11.5719	7.79798	16.6181	7.27511	8.12964	12.1629	10.8448	7.86833	11.4936	6.51167	9.26084
EB.SAD5.21	4.05049	7.40918	10.5846	9.11607	16.8584	12.274	16.1179	9.82973	14.9607	16.9253	9.19583	16.3811	11.5473	999	21.2404	999	16.6263	16.8689	13.798	11.4032	14.0565	21.4919	16.6188	13.3356	19.0794	14.7844	15.7733	17.0268	16.6276	16.1594	17.7611	18.6256	8.98441	16.0153	15.462	19.221	12.5758	16.3524	15.6606	10.0189	17.1923	10.8445	11.19	15.9473	16.3917	11.3131	14.5334	8.96481	12.5778
EB.SAD5.32	2.5	3.4447	7.04666	6.53227	11.1134	9.19745	11.9343	7.78377	11.7236	11.2883	8.58721	12.1879	9.72979	4.95179	13.9222	18.5638	15.1019	10.2422	13.3935	12.7091	8.42291	6.84708	14.2988	8.39811	7.84321	7.90748	15.3307	6.6354	12.8672	12.3593	10.2425	15.89	10.0202	16.5027	13.1116	16.5177	12.8749	13.9534	13.2054	7.63229	16.99	7.32954	8.42605	12.6695	11.0417	7.6723	11.1123	7.0484	9.23837
EB.SAD5.6	4.30254	6.69761	9.41317	8.22007	15.8816	12.9554	16.0524	9.07353	13.1921	17.5766	11.4738	14.6261	12.183	9.99588	18.5134	21.3763	18.312	12.9373	15.9611	15.6345	10.7158	8.89244	16.7813	10.7337	10.8047	10.2432	14.9478	9.54078	14.3918	13.4522	12.3038	16.8872	12.6567	16.0747	16.1902	18.2259	14.4274	15.1528	13.4481	10.8044	19.9246	10.562	10.4945	14.3897	15.9697	11.1114	14.8002	9.99942	11.9477
EB.SAD5.9	3.59341	6.18183	9.39924	8.73684	13.5806	10.7423	13.9363	11.5269	14.692	13.0082	9.75584	14.6946	11.7442	8.87336	19.3407	20.1916	20.2581	14.1579	14.6131	14.2917	10.9757	11.5165	17.8168	11.3211	11.192	11.1938	17.4043	12.0798	13.7122	15.6602	13.9669	17.3459	11.867	19.755	15.4068	18.3725	15.3323	17.3804	16.6042	9.37285	17.6271	10.1166	10.677	16.0438	11.8163	10.2471	14.0664	8.99558	11.5441
EB.SAD5:5.4	3.18296	5.23263	8.31486	7.59666	14.3496	9.84933	13.2078	10.4836	13.0541	11.8601	9.45626	13.7783	10.3459	8.8435	22.6052	20.113	20.3723	12.6891	18.1006	13.9833	8.86745	10.9106	18.192	9.85025	9.99676	9.37456	16.1148	9.78444	16.3772	13.9527	13.7043	16.3449	11.2747	19.1877	15.6352	17.3673	14.0447	14.7723	14.9488	8.51432	17.3879	9.0351	9.441	12.9863	12.9459	9.2638	13.1655	7.79651	10.4254
EB.SAD6.17	2.5	4.26309	8.136	7.99566	12.1077	9.81641	12.1717	9.39412	12.4488	11.1518	9.24402	13.9081	10.8928	4.9129	14.1387	19.5301	15.3667	12.8049	12.0394	12.5068	10.0578	8.08276	18.0663	8.89428	11.6195	9.85962	16.8814	8.35195	11.6109	13.0268	12.2095	13.2819	9.74912	15.8571	15.1462	14.2197	15.0357	15.9847	13.5097	9.00155	18.4152	8.67767	9.8611	14.4803	13.163	9.74218	13.0631	7.9888	10.8308
EB.SAD6.7	2.5	4.05339	7.13134	6.31505	11.4507	11.5736	10.5686	6.70108	11.1086	15.3635	7.99852	13.162	8.97004	5.20349	14.7151	18.7083	13.1416	11.2935	13.684	11.7798	9.29586	6.9825	14.755	9.12893	7.90225	7.55179	11.9984	6.56985	11.8984	9.94997	11.0724	12.3106	9.0857	12.7459	13.2437	12.7061	11.824	12.764	10.7573	7.9947	16.2856	7.69665	8.33572	12.869	8.44688	8.4053	11.7872	6.92281	9.56889
EB.SAD7.2800D	2.5	3.19422	5.91919	6.27412	10.8302	6.54856	8.46271	6.73533	8.47313	5.32301	6.54157	9.53708	8.79208	4.9782	13.4399	19.3243	14.3182	12.8929	11.8282	8.92765	8.90234	7.20789	13.3295	5.45627	10.238	8.484	11.686	7.36653	14.1938	10.1632	11.1439	15.345	5.06135	12.9733	13.3739	14.9851	11.5481	11.0027	10.8179	7.37853	14.6148	6.41823	6.49194	13.2312	10.742	7.66687	10.9039	6.43056	8.43623
EB.SAD7.2800E	2.5	3.81232	7.02876	7.17282	13.008	7.30577	11.7974	10.3812	10.4162	6.73383	7.54631	12.3496	9.97669	6.75308	14.5282	20.0102	15.6649	14.4696	11.3648	9.90772	10.0366	13.669	15.4963	7.49175	12.5119	10.6433	14.4574	11.6497	12.5358	12.7096	13.0334	14.9181	6.54066	15.8971	15.0128	16.5564	12.8581	13.6437	14.576	7.78228	16.0451	7.43518	7.79901	14.326	10.9562	8.65298	11.7927	6.79894	9.39974
ES.H9 p54	2.5	5.58761	7.84898	7.42847	11.6583	8.54504	14.2849	11.1364	12.0502	16.2797	7.25382	13.5295	7.78535	999	23.3651	23.6791	999	14.778	18.4543	14.3283	12.3335	20.0238	16.6159	9.92793	17.2572	13.5596	14.8583	19.0486	16.3797	15.3016	16.3545	18.2393	9.19876	18.3492	14.2932	18.7816	16.5756	13.6926	22.8183	7.15093	18.0477	8.17774	8.21534	14.6502	16.523	8.47382	12.4633	6.35216	9.3796
ES.HUES16 p28	2.5	4.79118	7.59021	7.06202	11.3465	8.75519	13.8911	10.6512	11.6392	15.2674	7.26184	13.1508	7.85227	999	22.8142	20.9236	22.8867	14.2671	18.3737	14.0519	11.9135	20.325	15.4392	10.1258	16.4602	12.4182	14.9031	18.4272	15.9386	14.674	16.4819	17.7996	8.85487	18.3575	14.4641	19.7615	15.5846	12.9896	21.2218	7.04336	18.2104	7.92042	8.41692	14.3033	16.6266	7.87721	11.9043	6.00552	8.79415
ES.HUES16 p50	2.5	5.18885	8.35179	8.30499	12.8011	10.3984	13.3095	8.92495	13.3956	13.9008	8.59524	14.3016	11.3556	13.3199	17.2793	20.4506	15.6591	15.9998	11.2372	10.0081	12.7684	14.1137	16.7119	11.2712	15.9785	11.7659	13.2359	15.1069	11.3048	14.5387	14.9476	11.3354	8.98309	14.3103	12.7632	18.9796	13.8818	14.703	16.6422	8.14612	18.2986	9.33801	10.8792	15.1908	12.922	9.87481	11.9183	7.74187	10.3018
ES.HUES9 p36	2.5	4.70835	8.40277	8.05803	13.0897	10.1995	13.8959	10.9103	12.9477	17.0573	7.63308	13.2497	10.025	15.3824	21.6691	19.8572	18.0972	15.8501	12.1071	12.6818	12.397	20.8928	15.4823	13.7295	15.9213	10.0812	16.6467	13.8905	10.4234	15.0873	15.3672	10.748	8.06248	15.7637	13.3262	17.6973	14.13	14.8578	14.6672	7.33241	999	8.1969	9.82889	14.4022	15.4177	9.13474	12.7012	6.34831	9.69687
ES.HUES9 p38	3.017	4.93689	8.42703	7.72234	12.1192	10.5258	13.0824	8.79049	13.3657	17.9463	7.6926	13.209	9.56038	999	22.95	18.6816	20.1569	15.938	16.1248	13.4964	12.3786	22.4273	13.8388	14.0114	16.3251	11.2064	15.5105	14.0597	15.3052	16.384	15.8813	15.946	7.97901	14.718	13.0233	18.4853	13.5624	14.2764	14.4839	7.53456	20.6939	8.94807	10.1398	13.9793	13.4759	8.78118	12.4182	6.88319	9.95369
ES.HUES9 p39	3.36393	6.90079	8.95376	9.61532	14.5411	11.4337	15.7899	10.5005	15.5242	20.077	9.74038	14.4596	11.4207	25.7996	22.0281	20.1916	22.7013	16.5878	19.3026	15.8594	13.4896	21.5485	17.902	12.7426	17.7435	13.5972	16.5175	17.9618	17.7391	18.1948	18.5999	20.0254	11.4629	18.8182	13.7076	19.0882	14.3404	16.1026	23.9332	9.26461	19.0058	9.89614	12.744	15.9834	15.6363	11.1843	13.5089	8.34753	11.3919
IPS.F1.12	3.68028	5.98708	9.83892	8.11652	15.8171	10.9404	14.7797	8.98272	13.4134	16.4129	8.7387	14.6446	11.0953	16.2567	17.4595	19.7068	15.2895	16.6745	13.6129	10.9659	12.3617	20.0204	16.2778	12.7559	15.7219	11.7931	14.4099	15.3436	13.9863	13.9523	15.8087	13.9355	8.18703	18.0431	13.7401	18.393	12.4847	14.7834	14.9127	8.57597	18.6879	9.71846	10.4048	12.9533	13.8512	9.8539	12.7831	7.98799	11.2428
IPS.F1.16	3.32372	5.7494	9.54374	7.99737	14.749	10.7435	13.9504	8.80829	14.6621	15.7985	8.53897	15.3199	11.0112	11.6792	17.3319	21.6665	16.4951	16.235	12.9556	11.4051	12.6957	19.1685	16.5084	13.0553	15.6191	12.8739	16.3817	14.7391	13.8724	14.3775	16.0045	15.1652	8.77148	19.7348	13.9554	17.9763	12.2149	15.6791	14.38	8.96155	16.2832	9.05762	10.603	13.8616	13.9541	9.6302	12.8714	8.08473	11.2944
IPS.F1.21	3.72786	6.54992	10.0828	8.21186	15.6121	9.45253	15.6622	8.79039	14.7521	14.5145	8.9213	15.9754	11.182	13.6936	15.537	21.6787	14.6406	17.0019	12.3791	9.9491	12.9985	19.9004	16.3273	12.8755	14.7396	11.4101	14.5336	14.2498	16.0616	13.2925	16.0179	16.4645	8.19638	16.4971	14.2236	17.0304	13.2583	14.749	15.0614	9.04353	17.4292	9.69324	10.6227	14.3607	12.5766	10.6407	12.3067	8.09466	11.4358
IPS.F2.11	3.14579	5.30401	9.30434	8.02822	13.9333	9.34265	14.7958	9.32113	14.1393	13.1676	8.25448	15.25	11.1296	16.445	15.2217	999	14.9192	16.3677	13.1329	9.58957	12.7783	13.1284	17.0094	11.1647	16.6346	12.1541	15.5969	13.2275	14.4216	14.9273	14.406	14.931	7.70724	15.7774	13.8719	16.7031	12.8201	15.7331	13.6167	8.90565	18.7385	8.75967	9.80291	14.139	14.9829	9.745	12.8329	7.99433	11.2859
IPS.F2.24	3.81062	6.41533	10.0385	8.61184	15.2108	10.9687	16.4859	8.93419	15.3639	14.8489	9.1487	15.7064	10.9355	18.7581	18.3518	21.3786	16.0495	17.1294	13.8457	10.5769	12.5803	23.9823	16.8592	13.6615	17.1405	13.7813	17.1917	16.4416	16.1658	16.9538	16.6664	18.5381	8.71883	19.424	14.9503	18.75	12.9141	15.8734	15.4418	9.28407	17.8194	9.99204	10.3499	13.7835	15.0561	10.3468	13.2579	8.49856	11.8309
IPS.F2.25	3.87174	6.24696	10.5836	8.45279	15.2862	10.9963	16.3999	9.42227	15.18	15.8128	8.83264	15.763	11.0143	22.068	17.7169	999	15.9928	17.7578	14.138	10.9878	12.7627	23.4757	16.632	12.9675	18.4902	13.2018	16.8467	16.2991	14.7532	16.245	15.7115	16.1473	8.19145	19.5532	14.9862	18.8967	13.4712	15.4518	15.2454	9.27208	17.4172	9.76051	9.93192	13.4839	15.544	10.2141	13.4736	8.47528	11.94
IPS.F2.4	3.39681	5.52409	9.4871	7.41295	14.6209	10.2755	15.052	9.35154	14.1879	16.9537	7.64036	13.789	10.2598	13.956	18.1589	23.6813	16.7967	16.773	11.9462	11.3967	12.2888	20.2881	16.3147	13.0242	17.0634	12.9444	16.6953	15.3686	11.4036	13.8764	15.7082	12.4739	7.84179	17.9708	13.8783	18.7911	12.5621	14.6822	14.0249	8.19089	17.9525	9.00249	9.24923	14.0078	15.3501	9.3348	12.8242	7.62632	10.86
IPS.F2.6	3.21183	5.86661	9.54611	8.46001	14.2073	11.509	16.3751	9.20341	15.7678	16.7397	8.98572	15.7934	11.3335	20.7342	18.9077	19.7781	17.9769	17.0394	14.2931	12.0028	12.9049	22.451	17.1076	13.7079	18.315	13.5145	17.7034	15.8954	15.6468	16.5237	16.5929	16.3831	9.4149	17.9108	13.7602	18.287	12.1527	16.3126	14.4574	9.195	17.3702	9.18937	10.6439	14.2405	14.5957	10.1395	12.6313	8.42275	11.353
IPS.NDC3	2.5	2.5	6.71769	5.01286	10.6587	6.9404	10.8083	5.95626	9.40333	14.1823	5.05519	11.456	7.96108	20.7116	15.5337	18.2807	10.7762	14.0357	7.92409	7.34114	10.5289	17.4197	12.8219	10.6878	14.5339	8.88936	14.5803	14.5164	8.71613	11.7874	13.0946	11.6831	4.48822	13.816	9.68735	16.6617	10.6833	11.8282	10.745	5.41839	15.1977	6.09269	6.50628	12.0553	10.9891	6.51727	9.93382	4.92947	8.15661
IPS.NDC4.1	3.75752	6.18974	9.73564	8.31118	14.2996	9.5275	11.678	9.25983	14.0028	13.7206	9.03863	15.4821	10.5075	9.89507	14.2106	22.2078	13.4385	16.8756	11.8515	8.95274	12.9519	17.6698	16.2754	11.0203	16.9785	12.4327	11.6523	14.8482	16.3118	12.6593	14.9684	17.22	7.52245	16.0136	14.0465	19.0129	11.7015	15.7588	14.8452	9.09651	16.8634	9.71182	10.1032	15.4314	15.3132	10.553	13.4851	8.38609	11.6692
IPS.NDC4.3	3.81371	6.72209	10.0965	9.27596	14.586	11.5101	13.2939	9.89405	15.048	14.2039	9.86749	17.0074	11.2562	9.15777	15.3353	21.3343	15.2887	17.3414	13.8741	11.0921	13.3399	18.8554	15.0383	12.3856	17.4466	13.227	12.068	16.3036	17.7301	14.1836	15.0497	19.8981	9.10983	15.718	14.1351	19.0874	12.7138	16.8878	15.9522	10.1015	17.6065	10.3815	11.548	16.0324	15.5199	11.4685	14.2166	9.08167	12.5955
IPS.NDC4.33	3.66597	6.59064	9.49963	8.26528	14.0286	10.575	12.3441	8.6457	14.2619	14.1026	8.77753	16.095	10.7265	10.4476	15.664	21.8317	14.4347	16.8276	13.2298	10.5102	12.9875	19.68	15.6766	11.2735	16.8001	13.023	12.0043	15.7009	16.7448	13.6024	14.9463	18.645	8.06447	17.1639	13.1855	19.7363	12.0154	16.07	15.5457	8.8725	16.2554	9.70293	10.3052	14.8682	14.994	10.076	13.4178	8.16886	11.6788
IPS.NDC4.34	2.5	4.541	8.95383	6.97894	12.9413	7.36638	12.9753	8.77248	13.6889	11.4003	7.90932	15.7255	10.0463	16.0909	11.9037	20.7823	12.2191	16.7457	8.39171	7.46248	12.5975	20.2411	15.6487	10.8717	17.2796	11.3368	10.4169	15.1716	13.8364	12.5341	14.7458	17.1612	6.52345	15.4758	13.027	17.4159	12.3313	15.3438	12.8757	7.85725	15.6108	8.35394	9.58312	13.9297	13.16	9.45815	11.8516	6.96046	10.4396
IPS.NDC4.35	3.77893	6.87193	10.1174	9.78865	14.6195	11.5804	13.8539	10.5909	15.5412	14.9464	10.6269	17.1044	12.1476	8.79992	15.7391	20.3874	16.0557	17.5469	13.7416	11.2175	13.115	18.8221	16.2365	12.4237	15.9302	13.2135	13.417	17.2151	18.6969	15.3723	15.0477	19.6248	9.74219	17.3043	14.5152	18.414	13.9914	16.9147	16.1703	10.4715	18.2671	10.5493	12.2413	16.5605	13.9729	11.7612	13.7965	9.321	12.7589
IPS.NDC4.36	3.48846	6.15374	9.55749	8.10881	13.6403	10.243	13.5797	10.0007	13.411	14.2343	7.88591	15.1977	10.5103	11.8099	15.4198	999	14.6248	16.6508	11.3228	9.51647	12.2311	23.1685	15.5967	12.1147	16.8358	12.7527	13.2567	14.4616	13.5518	13.8491	14.9496	15.3348	7.60171	16.6292	14.0699	18.624	12.2069	14.6297	14.2129	8.91332	16.6461	9.35756	9.60063	14.7416	14.9224	10.0357	12.9487	8.24249	11.4845
IPS.NDC4.38	3.55716	6.11185	9.8756	8.14161	14.0053	10.3939	15.4816	9.56295	13.8226	15.8416	8.21841	15.2835	11.1667	14.9688	16.8749	999	15.749	17.4523	10.1546	10.4016	12.4557	23.4574	15.8923	12.5051	17.764	13.0145	16.0578	14.9004	10.6965	13.0896	15.4685	12.4779	7.77452	17.43	13.8907	19.6771	12.7468	14.6533	14.0647	8.84583	17.537	9.57823	9.72257	14.9561	16.2771	10.3124	13.7399	8.27966	11.6065
IPS.NDC4.41	3.90654	6.95351	10.4922	9.60597	14.9434	13.846	16.4532	10.4448	15.7793	17.6204	9.87581	16.4113	12.305	11.8006	19.8219	21.2571	18.5751	17.3308	14.2493	13.7234	13.4185	999	17.2532	14.4268	15.8106	14.7131	16.493	16.2879	17.0699	16.959	16.6166	22.0423	10.2829	19.955	14.4811	18.6875	14.2143	16.7532	15.6319	10.3349	17.417	11.0152	12.31	16.1911	15.072	12.3654	13.7753	9.3115	13.1285
IPS.NDC5.20	2.5	4.1767	8.64799	7.30897	12.2578	7.08809	13.3182	8.15853	12.3439	12.1221	7.00487	14.9566	10.2098	19.7567	15.1851	19.6132	11.4711	16.2964	7.29139	6.27446	11.1391	20.6113	15.6357	12.2385	16.0778	12.7191	12.4535	14.659	9.90808	11.8446	13.7275	13.8714	6.22473	17.363	12.9005	18.2631	11.7123	15.3202	12.4118	8.06782	19.3538	8.22346	9.36335	13.8038	11.8374	9.28363	12.5524	6.94695	9.85514
IPS.SAD3.16	2.5	2.9971	6.52092	5.54975	11.2123	8.60193	13.0657	6.79569	12.7745	13.3433	5.53144	12.7029	8.18767	14.4293	15.5446	17.196	14.3059	13.1311	9.38485	9.23725	9.83014	16.61	13.0727	11.2743	14.5617	10.0596	14.7599	13.5968	8.72804	12.917	12.394	8.80392	5.57713	16.6521	9.71069	15.2072	9.23054	12.9522	11.2296	6.18236	14.4785	6.32015	8.02783	11.4866	11.6017	7.34835	9.87788	5.24428	8.48906
IPS.SAD3.2	2.5	2.5	7.07358	5.81799	10.7415	8.39936	12.4955	7.45845	12.28	12.9681	5.90282	12.4893	8.7005	19.2419	15.5651	17.4459	13.6867	13.949	9.31287	8.8939	10.5514	17.3766	13.6711	10.7649	14.338	10.5729	14.5542	13.1849	10.605	13.3904	13.2493	10.9616	6.29352	15.8232	10.236	16.1213	8.94379	14.23	10.468	5.94509	14.8069	6.57733	8.85253	11.9196	11.8824	7.42625	9.60082	5.0949	8.66993
IPS.SAD3.3	3.37782	6.26073	9.58312	8.93837	14.6363	11.2823	15.7989	10.0401	16.3622	15.1352	9.22231	17.4353	12.0791	18.2545	17.6433	20.4896	16.3744	16.9953	11.9527	10.3564	13.0584	20.2344	16.815	12.6927	18.1599	15.089	14.0508	16.0086	15.7813	17.1304	15.5308	18.3246	9.35337	18.3038	13.5377	18.2575	11.2333	17.3922	15.0621	9.96633	17.01	9.76406	11.5113	15.2173	13.9273	10.7862	13.799	8.87886	12.2208
IPS.SAD3.7	2.5	3.39709	7.25552	5.76723	10.7595	7.35088	11.9847	6.82024	12.1827	12.9357	6.21932	13.1694	9.17759	22.5976	13.0826	18.4881	12.0616	14.7036	8.47256	7.27765	9.75793	19.8178	14.7893	11.0242	15.1251	10.5783	13.0165	14.061	11.2949	12.593	13.2677	13.1358	5.69642	15.3792	10.3438	15.7156	10.4455	14.2095	12.6007	6.29691	14.559	7.24941	8.19241	12.9082	10.9727	7.67533	10.6741	5.67543	8.98853
IPS.SAD3.8	2.5	3.12104	6.88156	5.57444	10.7109	7.98942	11.9423	7.15288	12.3705	12.8925	6.13734	12.277	8.2948	20.8333	15.7187	16.8948	13.1679	14.4162	9.23595	8.49229	10.3356	17.1481	13.9199	11.5162	14.9162	9.5262	15.0198	13.6116	10.9409	13.0631	14.0404	11.8218	5.99113	15.0237	10.4195	16.6098	10.1763	12.9708	11.4533	5.92236	14.8524	6.74817	8.26018	12.1687	10.9829	7.31541	9.72005	5.22268	8.47062
IPS.SAD3:3.12	3.32029	5.42931	9.35318	7.66731	14.8603	9.91609	12.9815	8.5755	13.4288	14.0759	7.91298	12.9814	10.972	10.9079	15.6237	19.893	14.5424	14.6989	12.8495	10.7827	12.4214	12.6978	16.4544	11.7747	12.8452	11.0124	12.1484	12.1994	13.0451	13.0122	15.6108	13.8491	8.39373	14.47	12.6542	15.73	12.5294	15.0065	14.7169	8.19461	16.6017	9.01723	9.83564	12.7668	11.332	9.52431	12.1957	7.83476	10.965
IPS.SAD3:3.14	3.38622	6.16561	10.0056	9.00663	15.6172	11.3115	13.0106	9.16522	15.3723	14.3923	9.78881	16.4593	11.5575	7.82231	16.1524	999	15.559	16.1074	14.4052	11.2022	12.9788	17.8671	15.3469	13.1995	15.8472	13.3107	14.0369	15.4507	18.7547	14.2948	14.8744	19.2259	9.21129	15.8424	13.4359	19.8332	12.5688	16.6821	15.1974	9.87454	17.5591	9.99786	11.5385	13.1072	15.8338	10.6458	13.5086	8.63809	12.4425
IPS.SAD3:3.23	4.44896	8.04007	12.2772	11.2267	17.5086	12.5478	16.2359	11.7627	16.8681	15.8849	12.5288	17.955	14.4474	13.3455	16.4	23.634	17.9805	18.8215	13.6829	13.566	14.9794	24.7453	19.4949	15.4171	17.2906	16.5722	14.5737	17.2294	19.1558	17.1349	17.6538	18.8447	11.8396	20.6324	15.1102	19.7803	15.7788	20.0221	16.5676	12.5157	20.698	11.9578	13.891	14.7509	14.6127	12.1051	15.5184	12.3229	14.7848
IPS.SAD3:3.24	3.2007	5.75714	9.73655	8.10036	15.121	10.4376	15.4964	9.48006	14.8587	15.282	9.13125	16.0291	11.6689	22.7566	16.047	20.8364	15.7637	17.471	12.699	10.1133	13.0564	21.3868	16.7105	13.3225	18.1635	13.36	15.5959	16.2655	16.316	15.8508	16.0072	17.8641	8.72056	19.3929	13.107	17.681	13.4005	16.1128	14.8556	9.59851	17.8847	9.50989	10.8838	13.5149	15.8799	10.6779	12.7216	8.55858	11.8887
IPS.SAD3:3.4	3.68401	6.29692	9.95114	8.68333	15.8313	11.28	14.982	10.2234	16.0685	14.7583	9.54746	15.9135	12.1349	19.2039	16.9275	23.7567	16.1318	17.0413	14.6818	11.6634	13.6736	19.7008	17.2015	12.9063	18.0778	14.2984	14.565	16.6575	17.2005	16.8642	16.6687	19.4616	9.4908	18.7552	12.5258	19.291	13.0666	17.2509	16.3626	9.50336	18.4168	9.96325	11.5294	13.9323	13.5808	10.5841	13.4387	8.43355	12.1579
IPS.SAD4.5	2.5	2.5	7.05192	6.82208	10.8348	7.88508	14.2485	7.28597	12.0218	12.639	6.25391	13.5763	9.10402	20.7306	13.7788	19.975	13.5588	14.5641	8.55212	8.17093	10.0286	15.5441	11.6048	9.92284	14.9672	9.99061	14.2176	12.4035	12.6483	13.9524	11.8804	13.7542	6.31522	15.5567	11.0801	14.7862	9.5552	13.6382	10.3392	7.05444	14.2124	7.00747	8.94852	12.7581	13.9132	8.32512	9.98958	6.06345	9.72621
IPS.SAD4:4.12	3.34069	5.27711	9.59653	8.65793	15.3166	11.2854	15.3938	8.62104	13.9978	15.153	8.92335	15.1553	11.1872	12.8859	17.4461	21.2644	15.85	17.1002	13.0717	11.6454	11.2925	19.7035	15.3496	12.9521	16.3533	13.6198	16.143	15.2572	16.6906	15.436	15.2776	17.5385	8.64859	18.1503	14.0522	17.4661	12.6547	15.1019	13.589	9.40403	16.375	9.60201	10.8257	14.1981	15.357	10.7689	12.3563	8.54531	11.8645
IPS.SAD4:4.14	3.53788	5.91844	9.64012	7.43251	15.0086	9.25933	14.547	8.20662	13.307	13.8088	8.28593	14.9951	10.8319	12.9492	16.2194	999	14.0694	16.8552	11.9222	9.04049	12.2982	18.0413	15.1303	12.2817	16.6285	12.284	15.3417	14.2361	14.5972	13.0273	14.2356	15.6604	7.04856	16.0241	13.9245	18.1127	12.0046	14.6506	13.7234	8.50184	15.873	9.18036	9.70613	13.7416	15.0987	9.94925	12.4638	7.83436	11.1617
IPS.SAD4:4.21	3.59371	5.72811	9.84592	7.7282	15.5147	9.5237	15.0831	9.23756	13.4753	13.6676	7.91781	14.9294	11.2135	14.8638	15.9413	19.9988	14.0036	16.5554	12.0084	9.05699	13.0701	20.2441	15.0719	11.9116	16.2815	12.67	14.9663	14.3469	13.8524	14.0352	14.8334	13.6828	7.67986	16.7645	14.1861	18.4985	12.4489	15.9483	13.0803	9.07187	17.3331	9.45947	10.5647	13.971	14.5779	10.0337	13.61	8.41337	11.3653
IPS.SAD4:4.22	3.49611	6.08918	10.0361	8.51186	15.6353	10.6831	15.6267	9.81429	14.6815	14.4376	9.49981	17.1571	12.1481	13.268	15.7019	999	15.2043	17.4123	13.28	10.2044	13.4207	17.3814	15.4711	12.3114	16.3931	13.2824	15.8705	15.8289	17.5456	14.0246	14.3041	18.3902	8.67816	17.7222	14.1424	18.8793	13.4758	16.4327	14.6312	9.87984	18.1484	9.71742	11.029	15.028	16.8831	11.2557	13.0948	8.87745	12.1124
IPS.SAD4:4.24	3.83533	6.74929	10.9946	9.35143	16.9245	12.6117	18.9059	10.6189	15.6624	16.5052	10.565	17.2979	13.197	14.8109	19.0451	22.172	18.1467	19.1216	14.5949	12.807	13.3913	23.686	16.9026	14.5679	21.4576	14.8121	20.1538	17.5569	17.4474	17.3651	15.9815	16.6653	9.74441	19.4518	15.0409	20.9706	15.0391	16.8586	15.5446	11.1065	18.5747	10.6386	12.0961	14.9564	17.0103	12.2205	14.2495	9.90764	13.3165
IPS.SAD4:4.3	4.73035	7.82607	11.9524	10.8953	17.6951	12.6623	16.7513	12.2915	16.5455	17.3584	11.5909	18.0815	14.7567	16.8331	17.809	21.6024	17.6777	19.2754	15.4543	12.7944	15.4552	25.1738	17.6145	13.7571	18.2134	15.1211	18.0967	18.1089	19.2161	16.2779	16.0717	19.1261	11.2381	19.468	16.9628	19.7406	15.6098	19.811	16.2882	12.2536	22.4916	11.5542	13.0317	13.0522	17.0579	12.6359	15.4136	11.1242	14.2147
IPS.SAD4:4.37	3.34927	5.46724	9.5793	7.43854	14.9407	9.40379	15.6648	9.2619	12.5253	14.7684	7.57591	14.931	10.4244	16.81	16.9483	22.7738	14.2981	16.6453	11.6996	9.21791	12.7606	13.8377	15.1816	11.6616	16.2991	12.2208	15.3537	14.3976	12.9468	13.8426	13.8166	13.1488	7.05574	17.7798	14.4293	17.7399	12.4988	14.442	13.3064	8.48979	18.8867	8.98886	9.55322	13.6438	15.3765	9.67252	13.1666	7.82732	10.891
IPS.SAD4:4.4	3.30619	5.02756	9.3617	7.30672	14.7422	9.15836	15.271	8.29459	12.9942	13.5919	7.56432	14.7043	10.7181	13.5067	16.2021	22.7004	13.4072	16.7529	11.0777	8.47566	12.396	18.4488	15.3393	11.7822	14.8079	12.1212	15.9782	14.338	12.168	13.2458	13.7927	13.2014	6.9048	17.6044	13.6917	17.9465	12.1741	14.5406	12.98	8.75887	17.064	8.77267	9.31684	13.0925	15.2743	9.29605	12.7274	7.90128	10.9615
IPS.SAD4:4:15	4.62171	7.36621	11.1288	9.01451	17.2644	10.9437	16.7497	9.77858	15.5879	14.5374	9.68411	17.0396	12.1476	18.3323	16.3848	999	15.07	18.1534	14.1176	10.2041	14.2073	20.2328	16.3626	13.7593	18.0033	14.2653	16.8518	17.0393	16.6243	14.6865	15.5735	16.5884	8.50744	20.3307	15.1613	21.2422	14.6698	17.0275	16.06	9.94358	18.3898	10.7644	11.2745	14.7798	16.3863	11.2729	14.5076	8.8721	12.5495
IPS.SAD5.11	4.02372	7.51163	10.6998	10.1066	14.5841	12.5997	13.6565	11.1548	17.1619	15.1884	10.8654	17.5683	12.8496	10.3043	16.2158	999	17.0699	18.7466	14.7912	12.3534	14.4337	17.2217	16.7453	14.8114	16.6557	13.9402	14.5323	17.0383	18.7842	15.3344	16.7027	20.2437	10.4677	17.7949	15.0374	19.5438	13.4604	18.2469	16.6892	10.8859	20.8285	11.3817	12.7077	16.8494	17.1672	12.1179	14.7169	9.57162	13.5127
IPS.SAD5.12	3.40553	6.01403	9.51623	8.03709	13.7742	10.3441	14.6974	9.09012	14.4905	13.9804	8.25286	14.505	10.5102	17.0774	14.7545	20.675	15.3546	17.3714	11.5278	9.44697	12.539	20.4327	16.247	13.1666	18.6288	13.0127	14.973	15.4791	14.3202	13.4985	16.1815	16.122	7.97173	18.3983	14.2529	18.2433	12.4529	15.3468	14.9202	8.77482	17.3604	9.22636	9.47201	14.8621	14.7464	10.1917	12.9604	8.12929	11.2754
IPS.SAD5.13	4.26557	7.74945	11.6693	10.5281	15.6387	12.8795	13.2765	9.74554	15.9817	17.4062	10.3319	18.7501	11.4248	11.5965	17.2678	999	17.5841	17.8901	14.862	12.5879	14.6028	14.9245	16.407	13.7228	16.0418	13.9888	15.588	14.2756	18.3251	15.6066	14.163	20.5092	9.74617	17.4943	16.8436	18.2152	10.9812	16.8132	15.3318	11.6771	20.8052	11.8682	13.285	17.2891	16.4996	13.1794	15.1179	9.86372	13.5335
IPS.SAD5.16	2.5	3.30387	7.15047	5.7917	10.9919	7.89222	12.6044	6.98364	12.174	13.1645	5.77013	12.2219	8.61223	22.8388	14.4045	17.8876	13.3568	14.7133	8.36975	7.61245	9.36163	17.4106	15.1237	10.8318	14.1966	10.9477	12.3067	13.5618	10.42	11.9612	14.9875	13.0822	6.025	17.1555	11.1774	15.1183	10.0011	13.7396	12.7548	6.39239	15.007	7.09263	7.48895	12.5771	10.9302	7.79463	10.5628	6.04846	8.90664
IPS.SAD5.18	2.5	4.37828	8.36473	7.47628	12.4054	10.6098	14.8288	10.0754	14.7424	15.4737	7.8013	14.5752	10.949	999	17.1313	19.5427	17.1872	16.2644	11.1461	10.6771	11.5823	17.8718	15.3725	12.5461	16.542	11.8628	17.1092	14.7399	12.2067	15.4069	15.511	13.2772	8.08677	17.366	13.265	16.5352	11.0041	15.4357	12.6955	8.51402	18.7845	8.46588	10.8319	13.3786	13.1459	9.74819	12.0363	6.88823	11.2265
IPS.SAD5.21	3.31747	5.98929	8.81396	9.07114	16.3009	9.9478	12.4546	11.1783	10.7285	8.5607	9.23796	11.9792	11.9414	8.53677	18.1707	999	18.7654	14.8503	15.6887	11.6589	11.2467	11.8011	16.9205	9.45946	12.2096	11.6842	16.4351	12.1037	17.256	14.4179	13.6205	17.6901	8.8452	17.6723	15.5528	17.2326	13.3199	15.8934	14.9453	10.0115	18.0184	9.20216	9.48602	16.1329	13.244	10.2732	14.0107	8.77515	11.58
IPS.SAD5.32	2.5	4.11648	8.3064	7.46371	11.9667	10.4524	14.4758	9.87761	15.5351	16.467	8.04841	13.9248	10.8595	16.5517	17.6501	18.526	18.3818	16.5238	12.1665	12.487	10.8335	19.4084	15.1258	12.4824	16.8747	11.616	16.7272	14.4065	12.6956	15.7658	15.9182	13.4335	8.68808	18.7543	13.2942	16.1012	10.6266	16.2708	12.7973	7.99314	18.0437	8.31268	10.4627	13.3241	12.8105	9.50663	11.2878	6.70941	11.0913
IPS.SAD5.6	3.8401	6.65902	10.104	9.37178	14.4421	12.9292	15.8461	9.80552	15.6242	16.2165	9.36778	15.9061	11.795	20.1084	19.2512	999	18.2488	18.4558	13.8341	12.2747	13.3689	23.5848	15.7885	14.0699	18.6471	14.7525	15.6305	16.3432	14.9833	16.3187	17.2847	18.234	9.32685	999	14.3308	18.4622	13.2966	16.4733	15.5277	10.1436	19.5601	10.725	11.6908	15.1943	16.1154	11.4371	14.0562	8.67985	12.8126
IPS.SAD5.9	4.10938	7.49019	11.3089	10.2256	14.9991	14.3097	18.1548	12.6911	18.4956	17.7142	11.779	18.2719	15.167	999	18.4255	20.8413	21.2642	20.8299	13.6299	14.669	14.8258	21.7157	19.5105	14.9364	20.8683	16.3864	20.8707	17.2483	15.838	18.0149	19.054	17.6756	12.712	20.7027	15.5907	20.527	15.1339	20.683	16.1319	11.5535	999	10.7903	12.8414	18.3202	15.6886	11.3954	14.6007	11.6647	14.4442
IPS.SAD5:5.4	4.18739	7.11644	11.1514	10.1645	16.681	13.1254	16.7284	11.5858	16.3426	17.3986	9.89066	16.9106	13.2505	21.1158	18.5777	21.4339	18.3067	19.4239	13.6814	12.2194	13.8357	22.268	18.4417	14.6608	17.8888	15.0975	16.7223	17.783	14.0968	17.044	18.0354	15.5954	11.4177	20.6156	15.4402	19.5066	14.28	18.0537	15.9887	10.7557	21.5023	10.7063	13.5136	14.172	16.6178	11.8366	15.0474	9.91196	13.09
IPS.SAD6.17	2.5	4.6275	9.15484	8.15337	12.8534	10.0009	15.5681	10.2343	14.0557	13.8732	9.54101	17.5271	12.7364	17.2135	13.481	20.7018	15.8123	17.0689	10.0335	9.49005	12.5153	18.2833	15.6412	11.2548	17.4044	12.788	15.3848	15.397	15.1006	16.9717	12.8705	15.541	8.61339	17.2876	14.232	15.9165	12.2083	17.2926	12.7517	10.2129	18.0612	8.83546	11.0023	15.1427	13.4278	10.5193	12.7772	9.51376	11.9983
IPS.SAD6.7	2.5	2.5	6.73911	5.13519	10.3637	6.85744	11.5883	7.34411	10.8439	12.1435	5.70401	12.195	7.78502	19.8218	13.034	18.3844	11.426	13.2637	8.1051	6.47942	9.83749	13.6692	15.0852	9.39832	12.2528	10.2653	9.93851	12.8021	11.7992	12.2806	12.6929	14.8625	5.33192	14.1853	11.0002	15.1713	8.97929	14.0794	11.6516	5.97561	15.9706	6.58105	7.28457	12.4737	8.75193	7.26898	10.1712	5.50221	8.38453
IPS.SAD7.2800D	2.5	3.03928	6.97802	5.43194	11.568	6.20199	11.2814	6.58335	8.81037	11.1594	4.95363	11.6056	7.50462	14.2094	11.5608	17.8178	10.642	14.2233	7.32795	5.40291	9.58358	7.84729	12.9215	6.81414	13.9817	9.34762	8.57332	9.87476	11.7723	10.0543	11.7308	13.0027	4.14444	13.5279	11.8746	15.7561	8.11272	12.3435	10.1057	6.11434	16.2701	6.38671	7.07911	12.4201	11.257	7.36345	10.6965	5.87347	8.13298
IPS.SAD7.2800E	2.5	3.65739	8.20636	6.36289	12.391	7.3416	13.8578	7.98353	11.0932	11.9355	6.13309	14.0992	8.87874	21.4154	14.6155	18.6466	12.4129	15.6623	7.88057	6.27923	11.1066	22.4583	14.6453	10.3499	15.4389	11.4575	10.5906	14.7968	11.8963	12.5703	13.2863	13.4513	5.51663	17.001	12.4668	17.6577	8.81917	14.5857	11.4701	7.59159	16.9459	7.75406	8.63136	13.1826	12.6039	8.61184	12.3128	6.64304	9.53406
[truncated: 20 more columns]
