# Supplementary material for: High-Throughput and Cost-Effective Characterization of Induced Pluripotent Stem Cells
Source: Stem Cell Reports. 2017 Apr 6;8(4):1101–11. doi: 10.1016/j.stemcr.2017.03.011 (PMC5390243; doi:10.1016/j.stemcr.2017.03.011)
Supplement: Table S4. Genomic Position of All Variants in Trisomic Chromosomes, Related to Figure 5 [file mmc5.xlsx]

## Sheet: Table S4
Table S4. Genomic position of all SNPs in the five trisomic chromosomes
Probe ID	Chromosome	Position
1KG_12_101133726	12	101133726
1KG_12_101473039	12	101473039
1KG_12_101679384	12	101679384
1KG_12_10215799	12	10215799
1KG_12_1023658	12	1023658
1KG_12_102492922	12	102492922
1KG_12_107937795	12	107937795
1KG_12_107974767	12	107974767
1KG_12_108939095	12	108939095
1KG_12_11091072	12	11091072
1KG_12_110950598	12	110950598
1KG_12_110969388	12	110969388
1KG_12_111311658	12	111311658
1KG_12_111317841	12	111317841
1KG_12_111885815	12	111885815
1KG_12_112590265	12	112590265
1KG_12_112846124	12	112846124
1KG_12_114352777	12	114352777
1KG_12_117462111	12	117462111
1KG_12_118520043	12	118520043
1KG_12_122234150	12	122234150
1KG_12_122281716	12	122281716
1KG_12_122295273	12	122295273
1KG_12_123019273	12	123019273
1KG_12_12315260	12	12315260
1KG_12_123265759	12	123265759
1KG_12_123307940	12	123307940
1KG_12_123435007	12	123435007
1KG_12_124158228	12	124158228
1KG_12_12974190	12	12974190
1KG_12_132281733	12	132281733
1KG_12_13238154	12	13238154
1KG_12_132636859	12	132636859
1KG_12_132688136	12	132688136
1KG_12_133698495	12	133698495
1KG_12_13716360	12	13716360
1KG_12_14689561	12	14689561
1KG_12_18691183	12	18691183
1KG_12_18852853	12	18852853
1KG_12_21679853	12	21679853
1KG_12_22677475	12	22677475
1KG_12_22796931	12	22796931
1KG_12_29469893	12	29469893
1KG_12_29604299	12	29604299
1KG_12_2968456	12	2968456
1KG_12_2974538	12	2974538
1KG_12_32906956	12	32906956
1KG_12_3747324	12	3747324
1KG_12_3782644	12	3782644
1KG_12_41966175	12	41966175
1KG_12_49314780	12	49314780
1KG_12_51089120	12	51089120
1KG_12_52188385	12	52188385
1KG_12_52201212	12	52201212
1KG_12_52470928	12	52470928
1KG_12_53553435	12	53553435
1KG_12_53702123	12	53702123
1KG_12_54106586	12	54106586
1KG_12_55356700	12	55356700
1KG_12_56080059	12	56080059
1KG_12_56631124	12	56631124
1KG_12_57407436	12	57407436
1KG_12_57435214	12	57435214
1KG_12_57629571	12	57629571
1KG_12_57908612	12	57908612
1KG_12_58016602	12	58016602
1KG_12_63225931	12	63225931
1KG_12_64812754	12	64812754
1KG_12_66605332	12	66605332
1KG_12_67705503	12	67705503
1KG_12_6924041	12	6924041
1KG_12_6925338	12	6925338
1KG_12_70072630	12	70072630
1KG_12_70824404	12	70824404
1KG_12_72091064	12	72091064
1KG_12_7244125	12	7244125
1KG_12_75728526	12	75728526
1KG_12_77449826	12	77449826
1KG_12_7973860	12	7973860
1KG_12_80865911	12	80865911
1KG_12_81112148	12	81112148
1KG_12_83290132	12	83290132
1KG_12_95445702	12	95445702
1KG_12_96288785	12	96288785
1KG_12_98921671	12	98921671
1KG_12_99071206	12	99071206
1KG_13_110835577	13	110835577
1KG_13_111092149	13	111092149
1KG_13_25444834	13	25444834
1KG_13_25451175	13	25451175
1KG_13_31860865	13	31860865
1KG_13_32913733	13	32913733
1KG_13_32929108	13	32929108
1KG_13_37598190	13	37598190
1KG_13_37679380	13	37679380
1KG_13_38153190	13	38153190
1KG_13_39263713	13	39263713
1KG_13_42407540	13	42407540
1KG_13_46701832	13	46701832
1KG_13_78173472	13	78173472
1KG_14_20404319	14	20404319
1KG_14_20842692	14	20842692
1KG_14_20852013	14	20852013
1KG_14_21498756	14	21498756
1KG_14_21526398	14	21526398
1KG_14_31355221	14	31355221
1KG_14_31582344	14	31582344
1KG_14_31917520	14	31917520
1KG_14_32562501	14	32562501
1KG_14_35295293	14	35295293
1KG_14_45432176	14	45432176
1KG_14_45564695	14	45564695
1KG_14_51230579	14	51230579
1KG_14_51446060	14	51446060
1KG_14_51721134	14	51721134
1KG_14_55878530	14	55878530
1KG_14_57672624	14	57672624
1KG_14_57710989	14	57710989
1KG_14_57948275	14	57948275
1KG_14_60611597	14	60611597
1KG_14_60712633	14	60712633
1KG_14_64065613	14	64065613
1KG_14_72176329	14	72176329
1KG_14_73716716	14	73716716
1KG_14_73753835	14	73753835
1KG_14_74327298	14	74327298
1KG_14_74346768	14	74346768
1KG_14_75265110	14	75265110
1KG_14_75537785	14	75537785
1KG_14_76259418	14	76259418
1KG_14_76368485	14	76368485
1KG_14_77273057	14	77273057
1KG_14_77845228	14	77845228
1KG_14_81964337	14	81964337
1KG_14_88940031	14	88940031
1KG_14_88940112	14	88940112
1KG_14_91444857	14	91444857
1KG_14_91925038	14	91925038
1KG_14_92466355	14	92466355
1KG_14_92625397	14	92625397
1KG_14_93934131	14	93934131
1KG_14_95562644	14	95562644
1KG_17_15215597	17	15215597
1KG_17_15458599	17	15458599
1KG_17_15878109	17	15878109
1KG_17_18156752	17	18156752
1KG_17_2203376	17	2203376
1KG_17_26691490	17	26691490
1KG_17_26856198	17	26856198
1KG_17_28445103	17	28445103
1KG_17_29221149	17	29221149
1KG_17_33738533	17	33738533
1KG_17_33769217	17	33769217
1KG_17_36551637	17	36551637
1KG_17_37790287	17	37790287
1KG_17_38798802	17	38798802
1KG_17_38857459	17	38857459
1KG_17_39657611	17	39657611
1KG_17_40011269	17	40011269
1KG_17_40344302	17	40344302
1KG_17_4060189	17	4060189
1KG_17_4074072	17	4074072
1KG_17_40911775	17	40911775
1KG_17_41245699	17	41245699
1KG_17_42268146	17	42268146
1KG_17_45479497	17	45479497
1KG_17_4836675	17	4836675
1KG_17_48692778	17	48692778
1KG_17_53016308	17	53016308
1KG_17_56350827	17	56350827
1KG_17_57089696	17	57089696
1KG_17_60642432	17	60642432
1KG_17_61391850	17	61391850
1KG_17_62142597	17	62142597
1KG_17_63052550	17	63052550
1KG_17_64219860	17	64219860
1KG_17_6483140	17	6483140
1KG_17_65960358	17	65960358
1KG_17_67109843	17	67109843
1KG_17_78078836	17	78078836
1KG_17_79994114	17	79994114
1KG_17_9757838	17	9757838
1KG_20_13740447	20	13740447
1KG_20_1456961	20	1456961
1KG_20_16407800	20	16407800
1KG_20_16729654	20	16729654
1KG_20_17389951	20	17389951
1KG_20_18139843	20	18139843
1KG_20_20007457	20	20007457
1KG_20_20620509	20	20620509
1KG_20_2290830	20	2290830
1KG_20_25434092	20	25434092
1KG_20_257723	20	257723
1KG_20_2818989	20	2818989
1KG_20_34241569	20	34241569
1KG_20_34242272	20	34242272
1KG_20_37182604	20	37182604
1KG_20_42826009	20	42826009
1KG_20_43249673	20	43249673
1KG_20_44054453	20	44054453
1KG_20_49510826	20	49510826
1KG_20_57767938	20	57767938
1KG_20_58567455	20	58567455
1KG_20_58587783	20	58587783
1KG_20_5903282	20	5903282
1KG_20_6091082	20	6091082
1KG_20_62127324	20	62127324
exm1078367	13	103710650
exm1089938	14	23652072
exm1337068	17	48733349
exm1547030	20	45194978
exm1549008	20	48129773
exm988737	12	21015737
exm989003	12	21353551
exm989178	12	21531344
GA010626	12	20836856
GA014669	17	56709077
GA017395	20	61303250
indel.22412	12	331758
indel.22420	12	369179
indel.22422	12	518576
indel.22424	12	527721
indel.22432	12	551020
indel.22435	12	645383
indel.22451	12	970297
indel.22459	12	1022599
indel.22463	12	1034640
indel.22539	12	2970543
indel.22566	12	3923329
indel.22567	12	3931263
indel.22600	12	4708874
indel.22604	12	4719348
indel.22608	12	4721897
indel.22616	12	4768340
indel.22627	12	4872450
indel.22628	12	4872503
indel.22629	12	4874666
indel.22640	12	5687151
indel.22641	12	5687159
indel.22722	12	6439755
indel.22789	12	6701896
indel.22868	12	7019183
indel.22899	12	7173275
indel.22905	12	7244126
indel.22937	12	7480885
indel.22971	12	7843242
indel.22973	12	7864210
indel.22974	12	7867981
indel.22975	12	7882269
indel.22989	12	8212427
indel.22990	12	8212677
indel.23007	12	8329846
indel.23015	12	8612294
indel.23025	12	8687389
indel.23027	12	8688714
indel.23037	12	8759509
indel.23040	12	8800765
indel.23046	12	8975889
indel.23047	12	8982392
indel.23099	12	9309925
indel.23106	12	9321506
indel.23107	12	9321519
indel.23125	12	9747872
indel.23130	12	9754106
indel.23136	12	9885589
indel.23143	12	9994407
indel.23158	12	10150958
indel.23162	12	10165465
indel.23163	12	10167197
indel.23173	12	10215747
indel.23177	12	10225942
indel.23180	12	10233893
indel.23187	12	10277952
indel.23195	12	10324608
indel.23196	12	10373093
indel.23199	12	10464184
indel.23201	12	10467371
indel.23220	12	10586502
indel.23240	12	10959219
indel.23244	12	10962621
indel.23256	12	11061032
indel.23258	12	11061868
indel.23266	12	11091629
indel.23271	12	11139341
indel.23273	12	11149600
indel.23279	12	11183534
indel.23281	12	11213999
indel.23283	12	11214043
indel.23289	12	11243924
indel.23294	12	11244462
indel.23296	12	11285993
indel.23300	12	11338695
indel.23303	12	11339526
indel.23306	12	11421600
indel.23316	12	11463275
indel.23329	12	11546890
indel.23333	12	12247503
indel.23340	12	12317273
indel.23355	12	12874100
indel.23382	12	13238064
indel.23394	12	14656739
indel.23395	12	14656765
indel.23408	12	14774034
indel.23409	12	14774090
indel.23416	12	14805887
indel.23420	12	14825839
indel.23422	12	14829809
indel.23425	12	14840999
indel.23429	12	14959443
indel.23433	12	14993926
indel.23438	12	15087838
indel.23439	12	15087846
indel.23450	12	15677816
indel.23473	12	16425514
indel.23479	12	16757800
indel.23489	12	18435074
indel.23508	12	18641471
indel.23519	12	18747468
indel.23536	12	18891449
indel.23554	12	20885838
indel.23555	12	20885884
indel.23556	12	20886018
indel.23568	12	21015372
indel.23583	12	21033857
indel.23584	12	21033874
indel.23590	12	21054330
indel.23610	12	21375295
indel.23618	12	21422592
indel.23622	12	21445190
indel.23623	12	21446879
indel.23626	12	21453391
indel.23637	12	21621507
indel.23640	12	21624514
indel.23648	12	21628731
indel.23655	12	21680077
indel.23660	12	21690020
indel.23674	12	21788523
indel.23676	12	21788637
indel.23691	12	22005094
indel.23696	12	22065995
indel.23706	12	22627716
indel.23716	12	22680668
indel.23728	12	24982779
indel.23737	12	25148746
indel.23741	12	25232354
indel.23749	12	25260843
indel.23751	12	25261668
indel.23752	12	25261677
indel.23759	12	25297413
indel.23765	12	25307316
indel.23768	12	25314110
indel.23774	12	25357137
indel.23797	12	26377232
indel.23799	12	26383846
indel.23806	12	26755312
indel.23817	12	27081655
indel.23821	12	27127087
indel.23824	12	27132727
indel.23829	12	27181391
indel.23867	12	27849515
indel.23878	12	27951004
indel.23904	12	29524538
indel.23912	12	29597131
indel.23917	12	29614847
indel.23920	12	29617606
indel.23932	12	29640625
indel.23935	12	29640714
indel.23947	12	29725051
indel.23953	12	30866746
indel.23954	12	30867951
indel.23963	12	30906461
indel.23974	12	31255429
indel.23976	12	31288509
indel.23982	12	31551109
indel.23987	12	31819105
indel.23992	12	31850722
indel.23996	12	32133953
indel.23999	12	32136849
indel.24002	12	32138400
indel.24005	12	32138739
indel.24008	12	32140248
indel.24017	12	32760983
indel.24020	12	32778004
indel.24028	12	32884411
indel.24031	12	32906957
indel.24041	12	32975444
indel.24068	12	38714444
indel.24072	12	39047715
indel.24079	12	39703511
indel.24104	12	40076902
indel.24157	12	41421773
indel.24163	12	41961702
indel.24179	12	42853843
indel.24191	12	43819481
indel.24212	12	43858502
indel.24223	12	44130344
indel.24228	12	44148200
indel.24238	12	44189464
indel.24240	12	44194248
indel.24256	12	45751123
indel.24267	12	45810537
indel.24289	12	47629869
indel.24294	12	48080670
indel.24295	12	48081740
indel.24310	12	48111961
indel.24341	12	48238575
indel.24373	12	48524144
indel.24382	12	48535803
indel.24383	12	48538822
indel.24384	12	48543299
indel.24389	12	48596508
indel.24399	12	48877129
indel.24402	12	48888696
indel.24479	12	49462905
indel.24483	12	49495046
indel.24547	12	49997065
indel.24550	12	49998154
indel.24574	12	50155563
indel.24579	12	50232225
indel.24584	12	50291779
indel.24603	12	50399175
indel.24611	12	50498534
indel.24624	12	50571461
indel.24647	12	51112736
indel.24677	12	51447645
indel.24680	12	51500360
indel.24681	12	51501087
indel.24708	12	52201140
indel.24731	12	52404696
indel.24796	12	52867027
indel.24832	12	53001991
indel.24905	12	53346556
indel.24933	12	53512212
indel.24934	12	53512681
indel.24938	12	53516995
indel.24975	12	53699727
indel.24979	12	53700106
indel.24985	12	53701303
indel.24993	12	53702253
indel.24994	12	53702529
indel.25000	12	53715154
indel.25049	12	54119019
indel.25057	12	54350309
indel.25064	12	54405154
indel.25089	12	54757168
indel.25100	12	54858876
indel.25101	12	54893202
indel.25105	12	54911673
indel.25115	12	54971262
indel.25138	12	55523628
indel.25147	12	55688940
indel.25150	12	55725559
indel.25152	12	55726004
indel.25154	12	55726168
indel.25157	12	55759215
indel.25160	12	55820041
indel.25162	12	55820180
indel.25164	12	55820572
indel.25165	12	55820730
indel.25169	12	55846799
indel.25174	12	55863450
indel.25179	12	55886886
indel.25183	12	55945389
indel.25248	12	56120729
indel.25288	12	56364806
indel.25308	12	56492423
indel.25325	12	56536673
indel.25329	12	56537032
indel.25331	12	56537122
indel.25337	12	56554406
indel.25338	12	56554428
indel.25341	12	56559112
indel.25361	12	56662894
indel.25367	12	56704787
indel.25372	12	56716455
indel.25407	12	56822829
indel.25413	12	56827325
indel.25415	12	56827880
indel.25416	12	56845066
indel.25427	12	56868864
indel.25428	12	56868872
indel.25435	12	56915856
indel.25436	12	56962768
indel.25460	12	57114861
indel.25475	12	57346698
indel.25489	12	57397491
indel.25490	12	57406448
indel.25501	12	57424002
indel.25521	12	57435042
indel.25528	12	57437749
indel.25530	12	57437916
indel.25534	12	57440668
indel.25535	12	57440687
indel.25536	12	57440893
indel.25590	12	57866416
indel.25602	12	57883053
indel.25607	12	57892223
indel.25610	12	57909009
indel.25612	12	57909764
indel.25614	12	57910114
indel.25615	12	57910626
indel.25624	12	57932284
indel.25625	12	57932309
indel.25653	12	58017679
indel.25692	12	58139972
indel.25693	12	58139992
indel.25694	12	58140461
indel.25696	12	58141020
indel.25707	12	58174036
indel.25714	12	58186839
indel.25719	12	58191722
indel.25720	12	58191745
indel.25725	12	58197143
indel.25733	12	58204896
indel.25747	12	59268061
indel.25748	12	59268296
indel.25749	12	59276646
indel.25788	12	64202473
indel.25794	12	64521944
indel.25795	12	64587626
indel.25799	12	64671469
indel.25816	12	64818891
indel.25817	12	64825579
indel.25840	12	65857022
indel.25841	12	66517700
indel.25843	12	66531770
indel.25846	12	66546088
indel.25862	12	66638421
indel.25875	12	66704085
indel.25877	12	66704276
indel.25914	12	68720548
indel.25921	12	69103082
indel.25932	12	69203077
indel.25935	12	69233385
indel.25938	12	69279617
indel.25945	12	69742304
indel.25952	12	69756639
indel.25957	12	69990959
indel.25976	12	70087486
indel.25978	12	70087653
indel.25981	12	70091455
indel.25999	12	71526492
indel.26005	12	71960257
indel.26006	12	71966702
indel.26011	12	71978032
indel.26022	12	72092780
indel.26027	12	72255236
indel.26045	12	72388338
indel.26071	12	75728527
indel.26072	12	75728552
indel.26073	12	75728676
indel.26079	12	75756927
indel.26086	12	75816710
indel.26087	12	75816721
indel.26095	12	75892671
indel.26097	12	75895746
indel.26100	12	75902090
indel.26102	12	76443015
indel.26111	12	76740232
indel.26112	12	76740502
indel.26114	12	76740803
indel.26129	12	77417925
indel.26133	12	77449637
indel.26137	12	78443883
indel.26140	12	78522490
indel.26189	12	80943415
indel.26192	12	81004372
indel.26201	12	81205251
indel.26202	12	81283087
indel.26250	12	85439912
indel.26277	12	86198961
indel.26281	12	86272258
indel.26285	12	86373489
indel.26310	12	88457867
indel.26312	12	88465610
indel.26313	12	88465702
indel.26326	12	88483130
indel.26328	12	88484539
indel.26339	12	88514875
indel.26341	12	88524079
indel.26349	12	88566417
indel.26364	12	89916988
indel.26365	12	89917512
indel.26366	12	89918028
indel.26369	12	90024437
indel.26387	12	91371864
indel.26391	12	91449773
indel.26402	12	93100429
indel.26409	12	93139339
indel.26412	12	93150082
indel.26424	12	93864290
indel.26443	12	95365398
indel.26446	12	95445580
indel.26448	12	95451578
indel.26451	12	95603559
indel.26461	12	95918513
indel.26462	12	95922714
indel.26471	12	96131802
indel.26476	12	96266110
indel.26485	12	96288870
indel.26489	12	96300229
indel.26519	12	96387709
indel.26522	12	96396733
indel.26524	12	96409417
indel.26537	12	97136352
indel.26547	12	97337388
indel.26551	12	98926888
indel.26555	12	98927789
indel.26556	12	98927898
indel.26570	12	99020183
indel.26575	12	99052980
indel.26579	12	99065488
indel.26580	12	99071215
indel.26597	12	100042299
indel.26601	12	100042452
indel.26604	12	100443993
indel.26606	12	100452338
indel.26607	12	100452663
indel.26608	12	100452843
indel.26638	12	100797818
indel.26641	12	100813873
indel.26643	12	100928803
indel.26649	12	101018140
indel.26657	12	101551105
indel.26658	12	101551166
indel.26660	12	101560444
indel.26684	12	101790131
indel.26689	12	102023320
indel.26700	12	102122988
indel.26730	12	102183805
indel.26736	12	102437920
indel.26750	12	102572376
indel.26752	12	102589749
indel.26754	12	102590822
indel.26835	12	103700061
indel.26838	12	103988281
indel.26840	12	104025390
indel.26860	12	104078797
indel.26861	12	104083698
indel.26874	12	104122673
indel.26886	12	104157377
indel.26894	12	104326110
indel.26899	12	104373645
indel.26903	12	104376913
indel.26908	12	104387190
indel.26915	12	104476613
indel.26922	12	104698078
indel.26942	12	105455515
indel.26944	12	105456718
indel.26951	12	105512251
indel.26958	12	105558476
indel.26963	12	105570748
indel.26964	12	105570785
indel.26965	12	105570796
indel.26967	12	105582158
indel.26968	12	105582219
indel.26973	12	105593246
indel.26987	12	106708216
indel.26997	12	106740089
indel.27004	12	106827560
indel.27021	12	107371727
indel.27033	12	108082551
indel.27036	12	108086787
indel.27039	12	108102744
indel.27041	12	108103009
indel.27044	12	108127999
indel.27045	12	108128056
indel.27062	12	108918206
indel.27069	12	108931905
indel.27077	12	108962606
indel.27096	12	109281289
indel.27116	12	109547668
indel.27158	12	109834354
indel.27174	12	109879505
indel.27175	12	109882256
indel.27178	12	109921759
indel.27191	12	110023921
indel.27225	12	110341900
indel.27241	12	110390358
indel.27243	12	110466318
indel.27262	12	110656013
indel.27275	12	110924249
indel.27289	12	110956505
indel.27305	12	111072577
indel.27308	12	111078910
indel.27310	12	111082771
indel.27315	12	111085699
indel.27318	12	111158848
indel.27326	12	111317765
indel.27327	12	111317842
indel.27339	12	111342584
indel.27347	12	111356986
indel.27366	12	111957745
indel.27373	12	112121081
indel.27378	12	112143538
indel.27382	12	112159489
indel.27395	12	112183968
indel.27418	12	112374614
indel.27429	12	112586006
indel.27435	12	112614400
indel.27460	12	113348994
indel.27463	12	113357267
indel.27467	12	113357435
indel.27485	12	113424905
indel.27488	12	113435401
indel.27490	12	113442830
indel.27491	12	113442991
indel.27539	12	113645366
indel.27540	12	113645463
indel.27544	12	113714818
indel.27588	12	114390360
indel.27594	12	114793299
indel.27595	12	114793316
indel.27610	12	116444218
indel.27614	12	117013987
indel.27635	12	117462112
indel.27686	12	119866568
indel.27693	12	119957942
indel.27707	12	120172182
indel.27709	12	120271996
indel.27727	12	120599335
indel.27744	12	120750789
indel.27761	12	120960107
indel.27763	12	120995197
indel.27846	12	121600225
indel.27854	12	121613225
indel.27856	12	121615029
indel.27881	12	121758218
indel.27888	12	121773407
indel.27893	12	121855357
indel.27906	12	122018773
indel.27936	12	122353790
indel.27939	12	122359459
indel.27967	12	122677332
indel.27974	12	122691485
indel.27976	12	122691604
indel.27983	12	122709260
indel.27991	12	122821260
indel.27994	12	122839042
indel.28006	12	123036205
indel.28009	12	123042208
indel.28021	12	123072330
indel.28024	12	123087581
indel.28031	12	123103039
indel.28035	12	123214061
indel.28037	12	123214677
indel.28044	12	123270347
indel.28046	12	123276570
indel.28050	12	123286139
indel.28054	12	123311015
indel.28083	12	123467071
indel.28104	12	123741515
indel.28105	12	123741543
indel.28116	12	123900459
indel.28126	12	124071345
indel.28134	12	124102382
indel.28143	12	124104628
indel.28146	12	124104661
indel.28178	12	124212353
indel.28179	12	124212407
indel.28185	12	124256166
indel.28189	12	124265628
indel.28191	12	124268639
indel.28204	12	124303745
indel.28215	12	124341713
indel.28224	12	124382381
indel.28232	12	124415048
indel.28255	12	125292446
indel.28259	12	125396353
indel.28278	12	125587538
indel.28294	12	129299406
indel.28295	12	129299612
indel.28298	12	129360591
indel.28303	12	129442121
indel.28323	12	130883682
indel.28349	12	132262717
indel.28374	12	132505620
indel.28432	12	133249765
indel.28437	12	133266955
indel.28455	12	133327281
indel.28456	12	133327289
indel.28467	12	133502224
indel.28471	12	133727649
indel.28476	12	133764469
indel.28478	12	133764650
indel.28480	12	133779209
indel.28481	12	133779309
indel.28484	12	133779622
indel.28485	12	133779697
indel.28487	12	133779994
indel.28488	12	133780037
indel.28489	12	133780296
indel.28490	12	133780429
indel.28491	12	133780443
indel.28492	12	133780547
indel.28498	12	133780849
indel.28499	12	133781051
indel.28513	13	20024268
indel.28515	13	20067588
indel.28534	13	20413089
indel.28535	13	20425847
indel.28536	13	20425872
indel.28538	13	20426184
indel.28539	13	20426189
indel.28540	13	20426224
indel.28541	13	20426297
indel.28544	13	20600800
indel.28594	13	20797419
indel.28613	13	21212564
indel.28628	13	21955665
indel.28645	13	23777847
indel.28655	13	23906635
indel.28672	13	23915575
indel.28675	13	23929380
indel.28685	13	24380125
indel.28687	13	24411861
indel.28691	13	24433029
indel.28702	13	25008867
indel.28704	13	25009580
indel.28709	13	25017858
indel.28710	13	25020887
indel.28716	13	25034240
indel.28718	13	25066646
indel.28725	13	25255754
indel.28738	13	25274996
indel.28740	13	25284629
indel.28748	13	25457491
indel.28750	13	25458320
indel.28760	13	25479486
indel.28764	13	25479917
indel.28772	13	25480769
indel.28779	13	25486875
indel.28781	13	25487131
indel.28786	13	25670736
indel.28789	13	25671955
indel.28799	13	25848263
indel.28806	13	26114465
indel.28819	13	26594064
indel.28823	13	26789211
indel.28845	13	28004055
indel.28849	13	28008336
indel.28853	13	28009017
indel.28855	13	28009569
indel.28856	13	28009854
indel.28871	13	28578196
indel.28888	13	29292029
indel.28897	13	31232788
indel.28899	13	31495915
indel.28918	13	31722544
indel.28929	13	32349509
indel.28930	13	32355833
indel.28935	13	32367049
indel.28989	13	32913183
indel.28991	13	32913428
indel.29030	13	32972541
indel.29031	13	32972590
indel.29037	13	32977045
indel.29041	13	33016532
indel.29046	13	33017459
indel.29048	13	33017642
indel.29052	13	33109905
indel.29059	13	33111020
indel.29064	13	33344580
indel.29091	13	36445475
indel.29094	13	36801349
indel.29101	13	36886524
indel.29102	13	36909192
indel.29103	13	36909445
indel.29104	13	36909579
indel.29105	13	36909603
indel.29108	13	37006866
indel.29113	13	37427619
indel.29142	13	37678621
indel.29143	13	37678704
indel.29146	13	37679056
indel.29154	13	38158193
indel.29157	13	38164570
indel.29162	13	38211507
indel.29165	13	38924311
indel.29167	13	38928393
indel.29169	13	38933471
indel.29177	13	39264450
indel.29179	13	39265371
indel.29195	13	39605771
indel.29202	13	40234959
indel.29207	13	40261712
indel.29213	13	41323400
indel.29222	13	41381530
indel.29224	13	41383791
indel.29225	13	41507578
indel.29234	13	41642775
indel.29241	13	41766625
indel.29246	13	41814499
indel.29261	13	42144665
indel.29263	13	42149976
indel.29272	13	42265553
indel.29283	13	42357980
indel.29285	13	42361634
indel.29286	13	42385356
indel.29287	13	42385437
indel.29290	13	42393468
indel.29303	13	42701683
indel.29305	13	42733412
indel.29343	13	44411565
indel.29349	13	44434067
indel.29359	13	45589164
indel.29360	13	45602047
indel.29383	13	46171010
indel.29396	13	46549614
indel.29397	13	46549756
indel.29417	13	46935636
indel.29428	13	46952068
indel.29440	13	47365508
indel.29454	13	48615240
indel.29470	13	48986491
indel.29474	13	49064347
indel.29480	13	49086943
indel.29482	13	49089392
indel.29484	13	49281431
indel.29493	13	49854665
indel.29494	13	49865842
indel.29496	13	49885029
indel.29504	13	50059866
indel.29506	13	50065003
indel.29507	13	50065924
indel.29516	13	50108343
indel.29521	13	50140861
indel.29538	13	50589633
indel.29542	13	50590040
indel.29543	13	50590091
indel.29547	13	50594477
indel.29552	13	51503717
indel.29561	13	51826179
indel.29574	13	52249302
indel.29582	13	52364193
indel.29611	13	52515221
indel.29617	13	52515349
indel.29650	13	52534425
indel.29656	13	52536033
indel.29665	13	52544648
indel.29678	13	52599020
indel.29683	13	52603560
indel.29687	13	52604225
indel.29703	13	52676267
indel.29706	13	52682507
indel.29737	13	53048026
indel.29747	13	53286931
indel.29765	13	60240757
indel.29766	13	60240803
indel.29768	13	60385009
indel.29771	13	60453424
indel.29776	13	60548534
indel.29784	13	60686312
indel.29795	13	67799518
indel.29807	13	73320117
indel.29809	13	73327920
indel.29822	13	73346935
indel.29835	13	73428240
indel.29869	13	76287385
indel.29871	13	76287393
indel.29885	13	76417022
indel.29887	13	76429433
indel.29918	13	77847646
indel.29933	13	78475242
indel.29943	13	79189817
indel.29945	13	79190165
indel.29957	13	86369090
indel.29959	13	86369928
indel.29963	13	86370609
indel.29976	13	95114273
indel.29987	13	95228625
indel.29989	13	95235430
indel.29991	13	95243111
indel.29996	13	95271772
indel.30016	13	96237131
indel.30017	13	96242088
indel.30021	13	96274675
indel.30031	13	96412363
indel.30033	13	96485292
indel.30063	13	97485299
indel.30066	13	97639791
indel.30072	13	98828744
indel.30078	13	99098460
indel.30087	13	99354751
indel.30101	13	99540407
indel.30119	13	100511267
indel.30132	13	100623892
indel.30134	13	100925546
indel.30150	13	101182395
indel.30153	13	101278091
indel.30163	13	101712307
indel.30166	13	101720325
indel.30167	13	101721125
indel.30182	13	102231743
indel.30186	13	103338413
indel.30195	13	103385782
indel.30197	13	103387252
indel.30198	13	103388017
indel.30199	13	103388356
indel.30206	13	103443718
indel.30214	13	103492107
indel.30221	13	103515028
indel.30251	13	108861713
indel.30253	13	108862342
indel.30327	13	111521873
indel.30347	13	113459323
indel.30348	13	113460563
indel.30352	13	113513731
indel.30353	13	113527936
indel.30384	13	113771908
indel.30432	13	113838675
indel.30442	13	113980128
indel.30443	13	113980132
indel.30457	13	114079440
indel.30466	13	114113696
indel.30477	13	114193794
indel.30482	13	114292090
indel.30514	13	114817631
indel.30522	14	19377911
indel.30524	14	19378523
indel.30526	14	19559165
indel.30532	14	20216514
indel.30534	14	20295728
indel.30542	14	20389369
indel.30545	14	20403859
indel.30547	14	20404078
indel.30552	14	20443849
indel.30553	14	20444045
indel.30555	14	20482619
indel.30558	14	20502553
indel.30567	14	20528881
indel.30573	14	20666172
indel.30577	14	20692564
indel.30579	14	20692814
indel.30589	14	20770043
indel.30591	14	20781728
indel.30593	14	20784694
indel.30601	14	20824104
indel.30602	14	20825625
indel.30620	14	20848437
indel.30635	14	20871531
indel.30647	14	20916972
indel.30651	14	20923928
indel.30652	14	20924117
indel.30656	14	20925582
indel.30660	14	20978742
indel.30664	14	20979221
indel.30675	14	21108888
indel.30686	14	21162088
indel.30696	14	21238652
indel.30699	14	21250248
indel.30701	14	21424019
indel.30704	14	21460253
indel.30706	14	21462216
indel.30708	14	21462709
indel.30712	14	21467898
indel.30723	14	21502215
indel.30724	14	21502295
indel.30727	14	21511584
indel.30728	14	21526141
indel.30777	14	21802773
indel.30793	14	21967926
indel.30800	14	21991333
indel.30804	14	22102214
indel.30809	14	22133446
indel.30810	14	22133493
indel.30813	14	22180878
indel.30822	14	22237081
indel.30825	14	22251660
indel.30831	14	22293948
indel.30833	14	22294013
indel.30835	14	22309441
indel.30837	14	22309860
indel.30838	14	22314961
indel.30842	14	22321103
indel.30849	14	22386684
indel.30850	14	22386922
indel.30853	14	22392591
indel.30855	14	22409397
indel.30858	14	22465932
indel.30862	14	22471777
indel.30868	14	22476314
indel.30870	14	22508926
indel.30881	14	22574026
indel.30884	14	22580842
indel.30887	14	22591986
indel.30890	14	22600870
indel.30898	14	22636617
indel.30903	14	22670998
indel.30910	14	22675826
indel.30916	14	22690350
indel.30918	14	22694860
indel.30925	14	22772209
indel.30928	14	22783098
indel.30929	14	22783280
indel.30931	14	22788987
indel.30933	14	22932104
indel.30934	14	22938087
indel.30938	14	22947865
indel.30939	14	22955241
indel.30941	14	22958479
indel.30942	14	22962409
indel.30944	14	22970637
indel.30946	14	22974112
indel.30952	14	22989426
indel.30953	14	22989453
indel.30954	14	22997490
indel.30957	14	23004560
indel.30972	14	23239437
indel.30979	14	23243201
indel.30982	14	23243657
indel.30984	14	23248071
indel.31018	14	23377607
indel.31032	14	23467960
indel.31049	14	23567205
indel.31057	14	23607142
indel.31058	14	23608665
indel.31059	14	23609796
indel.31062	14	23745215
indel.31102	14	23866452
indel.31150	14	23946541
indel.31154	14	24029572
indel.31172	14	24033543
indel.31222	14	24569349
indel.31251	14	24610175
indel.31265	14	24649218
indel.31287	14	24676396
indel.31294	14	24677315
indel.31298	14	24680886
indel.31310	14	24702698
indel.31311	14	24702736
indel.31313	14	24705318
indel.31381	14	24775195
indel.31385	14	24776676
indel.31502	14	30068963
indel.31519	14	31348661
indel.31523	14	31354679
indel.31525	14	31355070
indel.31534	14	31542204
indel.31543	14	31617934
indel.31544	14	31644173
indel.31550	14	31765181
indel.31556	14	31790754
indel.31557	14	31790773
indel.31559	14	31795478
indel.31561	14	31813179
indel.31562	14	31813192
indel.31567	14	31833434
indel.31575	14	31917380
indel.31579	14	32031367
indel.31588	14	33292968
indel.31609	14	35476530
indel.31611	14	35522526
indel.31613	14	35550374
indel.31615	14	35554901
indel.31629	14	35736064
indel.31630	14	35739797
indel.31648	14	36768311
indel.31664	14	37149862
indel.31679	14	37736273
indel.31691	14	38296434
indel.31692	14	38296490
indel.31699	14	39508288
indel.31704	14	39536439
indel.31720	14	39703345
indel.31726	14	39717233
indel.31744	14	44975115
indel.31745	14	44975399
indel.31746	14	44975438
indel.31748	14	44975583
indel.31751	14	44975618
indel.31752	14	44975758
indel.31789	14	45665564
indel.31792	14	45673417
indel.31815	14	50069148
indel.31820	14	50074353
indel.31826	14	50088898
indel.31829	14	50100129
indel.31835	14	50114046
indel.31837	14	50117074
indel.31845	14	50177004
indel.31846	14	50177029
indel.31886	14	50667666
indel.31895	14	50788289
indel.31899	14	50792358
indel.31907	14	50825832
indel.31922	14	51204968
indel.31924	14	51208426
indel.31925	14	51214742
indel.31931	14	51223703
indel.31933	14	51224376
indel.31936	14	51225266
indel.31941	14	51273484
indel.31948	14	51370177
indel.31956	14	51378444
indel.31977	14	52194700
indel.31978	14	52458106
indel.31983	14	52472510
indel.31985	14	52474595
indel.32004	14	52794024
indel.32028	14	53529918
indel.32046	14	55005005
indel.32065	14	55408309
indel.32080	14	55510914
indel.32097	14	55642625
indel.32101	14	55817413
indel.32102	14	55817570
indel.32104	14	55844596
indel.32113	14	56079029
indel.32122	14	56146337
indel.32123	14	56146339
indel.32133	14	57099781
indel.32134	14	57101624
indel.32138	14	57114056
indel.32139	14	57114173
indel.32146	14	57741497
indel.32147	14	57741576
indel.32163	14	58063482
indel.32169	14	58605093
indel.32171	14	58605517
indel.32172	14	58606031
indel.32176	14	58730493
indel.32182	14	58869434
indel.32191	14	58927769
indel.32198	14	58955372
indel.32201	14	58965585
indel.32202	14	59006841
indel.32205	14	59112610
indel.32213	14	59939769
indel.32220	14	59970661
indel.32228	14	60212854
indel.32232	14	60581595
indel.32239	14	60585085
indel.32245	14	60591226
indel.32247	14	60591324
indel.32260	14	60616897
indel.32264	14	60622852
indel.32266	14	60712713
indel.32280	14	61180296
indel.32289	14	61446504
indel.32319	14	62242972
indel.32321	14	62244851
indel.32332	14	63749902
indel.32335	14	64065769
indel.32336	14	64066570
indel.32340	14	64447449
indel.32351	14	64519004
indel.32353	14	64520277
indel.32360	14	64589142
indel.32362	14	64591933
indel.32366	14	64599120
indel.32369	14	64610567
indel.32379	14	64683134
indel.32380	14	64683136
indel.32389	14	64694311
indel.32396	14	64735510
indel.32399	14	64749612
indel.32415	14	65009271
indel.32429	14	65055888
indel.32431	14	65055914
indel.32463	14	65398921
indel.32464	14	65398933
indel.32477	14	65544087
indel.32478	14	65551008
indel.32484	14	66188665
indel.32494	14	67671432
indel.32496	14	67671484
indel.32497	14	67671573
indel.32509	14	67850196
indel.32532	14	68059416
indel.32534	14	68113372
indel.32536	14	68120193
indel.32537	14	68123224
indel.32539	14	68123288
indel.32540	14	68145131
indel.32556	14	68234496
indel.32563	14	68264864
indel.32582	14	69529149
indel.32593	14	69800300
indel.32595	14	69908850
indel.32611	14	70245116
indel.32612	14	70245123
indel.32613	14	70245129
indel.32616	14	70245931
indel.32617	14	70245952
indel.32618	14	70246027
indel.32627	14	70633577
indel.32639	14	70989822
indel.32644	14	70990975
indel.32651	14	71059711
indel.32663	14	71572003
indel.32665	14	71575762
indel.32670	14	72205866
indel.32676	14	73404723
indel.32684	14	73422406
indel.32692	14	73464908
indel.32695	14	73566465
indel.32703	14	73683934
indel.32749	14	73945358
indel.32756	14	73967401
indel.32765	14	73978794
indel.32773	14	74008344
indel.32774	14	74009770
indel.32777	14	74040103
indel.32791	14	74086030
indel.32792	14	74086257
indel.32804	14	74346844
indel.32807	14	74350852
indel.32809	14	74360492
indel.32821	14	74404739
indel.32823	14	74407725
indel.32841	14	74439649
indel.32846	14	74443753
indel.32848	14	74486205
indel.32853	14	74507334
indel.32856	14	74514725
indel.32866	14	74538899
indel.32885	14	74757074
indel.32889	14	74762614
indel.32928	14	75265533
indel.32966	14	75497333
indel.32967	14	75497391
indel.32980	14	75514612
indel.32984	14	75515744
indel.32986	14	75528439
indel.32990	14	75537623
indel.33002	14	75577019
indel.33009	14	76105727
indel.33010	14	76107568
indel.33016	14	76173404
indel.33017	14	76184250
indel.33028	14	76286404
indel.33031	14	76420779
indel.33050	14	76668140
indel.33060	14	77270308
indel.33075	14	77327100
indel.33110	14	77844298
indel.33111	14	77844353
indel.33112	14	77844491
indel.33113	14	77844946
indel.33116	14	77846758
indel.33117	14	77872301
indel.33118	14	77872338
indel.33130	14	77926171
indel.33140	14	78146312
indel.33143	14	78174495
indel.33146	14	78177223
indel.33159	14	78399567
indel.33174	14	81209560
indel.33197	14	81574929
indel.33208	14	81610331
indel.33211	14	81737023
indel.33213	14	81743843
indel.33248	14	88651879
indel.33253	14	88857723
indel.33272	14	88936265
indel.33277	14	88970768
indel.33279	14	88983553
indel.33290	14	89089033
indel.33305	14	89319384
indel.33318	14	90429548
indel.33319	14	90429642
indel.33322	14	90446925
indel.33331	14	90745453
indel.33335	14	90755386
indel.33336	14	90755447
indel.33337	14	90755461
indel.33340	14	90759195
indel.33368	14	91647655
indel.33390	14	92076961
indel.33392	14	92088171
indel.33403	14	92171004
indel.33408	14	92251699
indel.33412	14	92268607
indel.33425	14	92472145
indel.33438	14	92563088
indel.33440	14	92583895
indel.33446	14	92609461
indel.33455	14	92958077
indel.33473	14	93275672
indel.33474	14	93275847
indel.33476	14	93390576
indel.33481	14	93649567
indel.33483	14	93649962
indel.33486	14	93652670
indel.33494	14	93712487
indel.33497	14	93755021
indel.33528	14	94512264
indel.33530	14	94519362
indel.33554	14	94750328
indel.33576	14	94844913
indel.33595	14	94915083
indel.33614	14	94962926
indel.33623	14	95034565
indel.33642	14	95081212
indel.33653	14	95090006
indel.33657	14	95090125
indel.33682	14	95922100
indel.33700	14	96730616
indel.33704	14	96731027
indel.33707	14	96779467
indel.33715	14	96798745
indel.33716	14	96848589
indel.33743	14	99932142
indel.33753	14	100165862
indel.33792	14	101349181
indel.33795	14	102356530
indel.33798	14	102384175
indel.33803	14	102478692
indel.33812	14	102568276
indel.33819	14	102695947
indel.33835	14	102749886
indel.33846	14	102808183
indel.33847	14	102808375
indel.33856	14	102916206
indel.33883	14	103805121
indel.33903	14	104026245
indel.33904	14	104026393
indel.33937	14	104473520
indel.33985	14	105213266
indel.34004	14	105405026
indel.34013	14	105408916
indel.34032	14	105419877
indel.34033	14	105419880
indel.34043	14	105457867
indel.34048	14	105461001
indel.34049	14	105478216
indel.34146	14	106621947
indel.34154	14	106725651
indel.34157	14	106791424
indel.34159	14	106829757
indel.34173	14	106994118
indel.34196	14	107211012
indel.43098	17	440311
indel.43100	17	463790
indel.43105	17	530556
indel.43112	17	649261
indel.43117	17	650955
indel.43126	17	691364
indel.43127	17	694886
indel.43132	17	902101
indel.43185	17	1562690
indel.43221	17	1703514
indel.43225	17	1715302
indel.43231	17	1937131
indel.43255	17	2196190
indel.43256	17	2218968
indel.43259	17	2227500
indel.43260	17	2227653
indel.43263	17	2228680
indel.43273	17	2238144
indel.43274	17	2238159
indel.43306	17	2995363
indel.43308	17	2995669
indel.43310	17	3030832
indel.43311	17	3030837
indel.43319	17	3181443
indel.43332	17	3336433
indel.43333	17	3336612
indel.43372	17	3489121
indel.43375	17	3493580
indel.43395	17	3558291
indel.43422	17	3628533
indel.43424	17	3628647
indel.43443	17	3785646
indel.43467	17	3853821
indel.43484	17	4053301
indel.43488	17	4084560
indel.43489	17	4088335
indel.43576	17	4637939
indel.43587	17	4647512
indel.43595	17	4686308
indel.43597	17	4686324
indel.43613	17	4712634
indel.43648	17	4836518
indel.43649	17	4836909
indel.43715	17	4996254
indel.43727	17	5045337
indel.43729	17	5048073
indel.43735	17	5085380
indel.43736	17	5085403
indel.43737	17	5085443
indel.43739	17	5085735
indel.43742	17	5086314
indel.43744	17	5086498
indel.43746	17	5086653
indel.43748	17	5086910
indel.43750	17	5087316
indel.43760	17	5290343
indel.43761	17	5290352
indel.43764	17	5291228
indel.43771	17	5324729
indel.43775	17	5336697
indel.43776	17	5336707
indel.43792	17	5433965
indel.43799	17	5462483
indel.43801	17	5463340
indel.43808	17	5991380
indel.43812	17	6014228
indel.43839	17	6493296
indel.43846	17	6510225
indel.43847	17	6510553
indel.43855	17	6531599
indel.43858	17	6531838
indel.43861	17	6538349
indel.43864	17	6545156
indel.43866	17	6546321
indel.43874	17	6604355
indel.43883	17	6683544
indel.43884	17	6683718
indel.43887	17	6690692
indel.43897	17	6722579
indel.43900	17	6903658
indel.43966	17	7125994
indel.43982	17	7127871
indel.43999	17	7157943
indel.44019	17	7214867
indel.44022	17	7217665
indel.44095	17	7478605
indel.44096	17	7478627
indel.44100	17	7483865
indel.44107	17	7487263
indel.44142	17	7578556
indel.44175	17	7680164
indel.44193	17	7733982
indel.44216	17	7794030
indel.44247	17	7851580
indel.44250	17	7852001
indel.44251	17	7852710
indel.44285	17	7978941
indel.44337	17	8132757
indel.44338	17	8133714
indel.44374	17	8222891
indel.44376	17	8248992
indel.44378	17	8249163
indel.44384	17	8366649
indel.44385	17	8366651
indel.44386	17	8379123
indel.44388	17	8383423
indel.44420	17	9503451
indel.44424	17	9515738
indel.44436	17	9631685
indel.44437	17	9631724
indel.44442	17	9683143
indel.44478	17	10248637
indel.44488	17	10265695
indel.44491	17	10267802
indel.44506	17	10304211
indel.44508	17	10304400
indel.44509	17	10304458
indel.44510	17	10304681
indel.44511	17	10304724
indel.44512	17	10304956
indel.44514	17	10309658
indel.44518	17	10312724
indel.44521	17	10314194
indel.44527	17	10318433
indel.44534	17	10348661
indel.44541	17	10351767
indel.44556	17	10357943
indel.44557	17	10358006
indel.44558	17	10358123
indel.44567	17	10366661
indel.44569	17	10366924
indel.44578	17	10397889
indel.44579	17	10398385
indel.44588	17	10406403
indel.44589	17	10406469
indel.44594	17	10409131
indel.44595	17	10411917
indel.44602	17	10416276
indel.44610	17	10419864
indel.44615	17	10433365
indel.44616	17	10434975
indel.44637	17	10543559
indel.44638	17	10543782
indel.44649	17	10628426
indel.44653	17	11511606
indel.44659	17	11572475
indel.44661	17	11583073
indel.44671	17	11608466
indel.44681	17	11660908
indel.44686	17	11687769
indel.44689	17	11701035
indel.44693	17	11726191
indel.44695	17	11738059
indel.44698	17	11774987
indel.44716	17	11881878
indel.44718	17	11895776
indel.44759	17	15222393
indel.44769	17	15234868
indel.44771	17	15341471
indel.44779	17	15517204
indel.44780	17	15517225
indel.44782	17	15522790
indel.44783	17	15532089
indel.44794	17	15620242
indel.44795	17	15620245
indel.44799	17	15878027
indel.44804	17	15884428
indel.44812	17	15928490
indel.44824	17	16075336
indel.44825	17	16137303
indel.44838	17	16331653
indel.44839	17	16335391
indel.44852	17	16525662
indel.44853	17	16526250
indel.44859	17	16623854
indel.44860	17	16667500
indel.44890	17	17106181
indel.44932	17	17907708
indel.44935	17	17919469
indel.44984	17	18067131
indel.45005	17	18152717
indel.45027	17	18220024
indel.45032	17	18236550
indel.45033	17	18236555
indel.45041	17	18251777
indel.45048	17	18565500
indel.45050	17	18566464
indel.45052	17	18638676
indel.45062	17	18692741
indel.45063	17	18769244
indel.45084	17	18923733
indel.45104	17	19449763
indel.45129	17	19611128
indel.45188	17	21438587
indel.45281	17	26901579
indel.45288	17	26913003
indel.45292	17	26920041
indel.45295	17	26938658
indel.45319	17	26969974
indel.45322	17	26976160
indel.45334	17	27041920
indel.45337	17	27042469
indel.45342	17	27051588
indel.45343	17	27051792
indel.45344	17	27052337
indel.45349	17	27061137
indel.45350	17	27061163
indel.45463	17	28400689
indel.45466	17	28407252
indel.45469	17	28511804
indel.45471	17	28512067
indel.45472	17	28512190
indel.45484	17	28656323
indel.45495	17	28889909
indel.45496	17	29119592
indel.45501	17	29196410
indel.45505	17	29226466
indel.45513	17	29281511
indel.45532	17	29560186
indel.45537	17	29632125
indel.45539	17	29645664
indel.45552	17	29849033
indel.45556	17	30202265
indel.45561	17	30221697
indel.45565	17	30325953
indel.45568	17	30349245
indel.45602	17	32905897
indel.45609	17	33258023
indel.45611	17	33266668
indel.45621	17	33310096
indel.45622	17	33310565
indel.45629	17	33434404
indel.45631	17	33442300
indel.45635	17	33448857
indel.45665	17	33586263
indel.45673	17	33591334
indel.45674	17	33591895
indel.45678	17	33592330
indel.45681	17	33592609
indel.45682	17	33592673
indel.45683	17	33679410
indel.45685	17	33679709
indel.45687	17	33679789
indel.45689	17	33680119
indel.45707	17	33769218
indel.45709	17	33771917
indel.45710	17	33772280
indel.45717	17	33801964
indel.45719	17	33802159
indel.45720	17	33802472
indel.45723	17	33806518
indel.45728	17	33875833
indel.45729	17	33875844
indel.45731	17	33902893
indel.45733	17	33902970
indel.45775	17	34182297
indel.45780	17	34183803
indel.45791	17	34191812
indel.45794	17	34192219
indel.45796	17	34195688
indel.45813	17	34341416
indel.45818	17	34849769
indel.45826	17	34854949
indel.45828	17	34859016
indel.45834	17	34863730
indel.45892	17	35986089
indel.45898	17	36002200
indel.45899	17	36002235
indel.45912	17	36484790
indel.45913	17	36484902
indel.45941	17	36963198
indel.45943	17	36965979
indel.45944	17	36991455
indel.45950	17	37119197
indel.45999	17	37829121
indel.46024	17	38068582
indel.46028	17	38127813
indel.46032	17	38130616
indel.46059	17	38249310
indel.46081	17	38555097
indel.46117	17	38907215
indel.46139	17	38955745
indel.46145	17	38990868
indel.46156	17	39034613
indel.46171	17	39120697
indel.46179	17	39140353
indel.46234	17	39538623
indel.46287	17	39723483
indel.46297	17	39725710
indel.46300	17	39726430
indel.46377	17	39985066
indel.46379	17	39987070
indel.46380	17	39987133
indel.46385	17	39998061
indel.46390	17	40010963
indel.46409	17	40139857
indel.46461	17	40500559
indel.46497	17	40716079
indel.46528	17	40840564
indel.46574	17	40986895
indel.46588	17	41001102
indel.46621	17	41108414
indel.46649	17	41180695
indel.46652	17	41201178
indel.46657	17	41215392
indel.46711	17	41345378
indel.46721	17	41368759
indel.46732	17	41585835
indel.46733	17	41590788
indel.46750	17	41886361
indel.46751	17	41888193
indel.46771	17	42152403
indel.46787	17	42226191
indel.46853	17	42477445
indel.46856	17	42756253
indel.46857	17	42756262
indel.46863	17	42800279
indel.46867	17	42815769
indel.46988	17	44590191
indel.46990	17	44625961
indel.47004	17	45012550
indel.47005	17	45012638
indel.47008	17	45232174
indel.47009	17	45286903
indel.47021	17	45369685
indel.47040	17	45452309
indel.47048	17	45490255
indel.47051	17	45507186
indel.47065	17	45911792
indel.47084	17	46050884
indel.47102	17	46136528
indel.47104	17	46198788
indel.47120	17	46799713
indel.47126	17	46846601
indel.47131	17	46868921
indel.47142	17	46937770
indel.47148	17	47013493
indel.47155	17	47218703
indel.47157	17	47219493
indel.47171	17	47390079
indel.47187	17	48050380
indel.47242	17	48452784
indel.47246	17	48453554
indel.47275	17	48598681
indel.47319	17	48685347
indel.47343	17	48746874
indel.47371	17	49231785
indel.47378	17	49362644
indel.47386	17	51901343
indel.47393	17	52990036
indel.47395	17	52991216
indel.47396	17	52992064
indel.47398	17	52993255
indel.47404	17	53026917
indel.47416	17	53120666
indel.47418	17	53150401
indel.47425	17	53488666
indel.47426	17	53491526
indel.47431	17	53848522
indel.47443	17	54452067
indel.47444	17	54526491
indel.47457	17	55019416
indel.47459	17	55027304
indel.47470	17	55072968
indel.47471	17	55074332
indel.47473	17	55075752
indel.47478	17	55184379
indel.47482	17	55917162
indel.47483	17	55917207
indel.47493	17	55962770
indel.47496	17	56233116
indel.47501	17	56247746
indel.47531	17	56284459
indel.47555	17	56345200
indel.47597	17	56620122
indel.47604	17	56638959
indel.47607	17	56646584
indel.47614	17	56658982
indel.47618	17	56676602
indel.47619	17	56676605
indel.47627	17	56772536
indel.47637	17	57128600
indel.47643	17	57196720
indel.47650	17	57262861
indel.47663	17	57676743
indel.47664	17	57676759
indel.47669	17	57744197
indel.47671	17	57758840
indel.47675	17	57774805
indel.47676	17	57774921
indel.47677	17	57814876
indel.47678	17	57941072
indel.47686	17	58031506
indel.47710	17	58151165
indel.47715	17	58234037
indel.47739	17	59465974
indel.47755	17	59668005
indel.47756	17	59668069
indel.47766	17	59761403
indel.47770	17	59853820
indel.47791	17	60460326
indel.47793	17	60464740
indel.47796	17	60472500
indel.47815	17	60813361
indel.47819	17	60814135
indel.47822	17	60814266
indel.47830	17	61457105
indel.47879	17	61683711
indel.47885	17	61781057
indel.47896	17	61838677
indel.47899	17	61897168
indel.47900	17	61897173
indel.47920	17	61988104
indel.47957	17	62481966
indel.47977	17	62518966
indel.47983	17	62527122
indel.47984	17	62528102
indel.47986	17	62530708
indel.47989	17	62530769
indel.48011	17	63633285
indel.48017	17	63739214
indel.48026	17	64179355
indel.48039	17	64637584
indel.48072	17	65989061
indel.48076	17	66246436
indel.48077	17	66246536
indel.48081	17	66252958
indel.48082	17	66252980
indel.48083	17	66303727
indel.48098	17	66432604
indel.48101	17	66535488
indel.48128	17	66899527
indel.48137	17	66925800
indel.48139	17	66928653
indel.48148	17	66986987
indel.48151	17	67013798
indel.48154	17	67016622
indel.48155	17	67017922
indel.48156	17	67017944
indel.48157	17	67020395
indel.48159	17	67024732
indel.48166	17	67040659
indel.48171	17	67077277
indel.48176	17	67080606
indel.48190	17	67108363
indel.48191	17	67111529
indel.48196	17	67124924
indel.48199	17	67125894
indel.48201	17	67129826
indel.48203	17	67130884
indel.48205	17	67132371
indel.48220	17	67161167
indel.48232	17	67187428
indel.48261	17	67261024
indel.48263	17	67270142
indel.48281	17	68128495
indel.48282	17	68128602
indel.48301	17	71231743
indel.48304	17	71232742
indel.48309	17	71239060
indel.48311	17	71241322
indel.48313	17	71243468
indel.48338	17	72287163
indel.48381	17	72480198
indel.48420	17	72769039
indel.48422	17	72773515
indel.48459	17	72927219
indel.48501	17	73230907
indel.48504	17	73234798
indel.48515	17	73264212
indel.48516	17	73265528
indel.48519	17	73328837
indel.48558	17	73625008
indel.48566	17	73657064
indel.48578	17	73725392
indel.48663	17	73906829
indel.48679	17	73929082
indel.48685	17	73945965
indel.48760	17	74157647
indel.48789	17	74307783
indel.48792	17	74328436
indel.48823	17	74639657
indel.48829	17	74729142
indel.48831	17	74729665
indel.48832	17	74729680
indel.48834	17	74735072
indel.48862	17	75878096
indel.48863	17	75878242
indel.48864	17	75878287
indel.48911	17	76399808
indel.48925	17	76447714
indel.48928	17	76454700
indel.48953	17	76503889
indel.48958	17	76547720
indel.48965	17	76563080
indel.48974	17	76795022
indel.48980	17	76968041
indel.49063	17	78055821
indel.49175	17	78280926
indel.49187	17	78319904
indel.49205	17	78350765
indel.49210	17	78357530
indel.49218	17	78367179
indel.49370	17	79870298
indel.49446	17	80130701
indel.49499	17	80426751
indel.49515	17	80588830
indel.49538	17	80847578
indel.49555	17	80992928
indel.66735	20	209995
indel.66781	20	1115814
indel.66804	20	1532374
indel.66807	20	1532674
indel.66823	20	1629721
indel.66826	20	1895943
indel.66860	20	2464050
indel.66868	20	2464625
indel.66869	20	2464630
indel.66872	20	2473385
indel.66878	20	2575569
indel.66885	20	2618118
indel.66937	20	3127515
indel.66940	20	3128109
indel.66946	20	3129504
indel.66980	20	3240657
indel.66986	20	3321270
indel.66987	20	3321308
indel.67081	20	3891394
indel.67103	20	5081560
indel.67107	20	5155927
indel.67132	20	5935274
indel.67149	20	7875800
indel.67153	20	7886935
indel.67154	20	7894919
indel.67156	20	7920937
indel.67162	20	8731535
indel.67172	20	9543540
indel.67182	20	10033912
indel.67192	20	10393326
indel.67193	20	10393359
indel.67195	20	10393444
indel.67197	20	10393783
indel.67202	20	10541365
indel.67203	20	10579355
indel.67204	20	10579369
indel.67208	20	10601964
indel.67211	20	10603361
indel.67212	20	10603906
indel.67233	20	13695639
indel.67250	20	13830239
indel.67274	20	16348083
indel.67275	20	16348125
indel.67281	20	16360186
indel.67284	20	16385544
indel.67294	20	16509022
indel.67296	20	16712828
indel.67299	20	16729137
indel.67301	20	17475548
indel.67307	20	17595507
indel.67322	20	17934635
indel.67330	20	18131487
indel.67334	20	18143160
indel.67342	20	18370401
indel.67354	20	18414331
indel.67358	20	18432524
[truncated: 48,078 more rows]
