# Supplementary material for: High-Throughput and Cost-Effective Characterization of Induced Pluripotent Stem Cells
Source: Stem Cell Reports. 2017 Apr 6;8(4):1101–11. doi: 10.1016/j.stemcr.2017.03.011 (PMC5390243; doi:10.1016/j.stemcr.2017.03.011)
Supplement: Table S5. Log R Ratio for All Variants in Trisomic Chromosomes, Related to Figure 5 [file mmc6.xlsx]

## Sheet: Table S5
Table S5. Log r ratio for all varinats in the five trisomic chromosomes
Probe ID	CV-hiPS-B	6.25% Abnormal	12.5% Abnormal	25% Abnormal	50% Abnormal	CV-hiPS-F
1KG_12_101133726	0.1741	0.0962	0.1035	0.1691	0.1475	0.1019
1KG_12_101473039	0.0947	0.0289	0.095	0.0546	0.0448	0.1113
1KG_12_101679384	-0.1759	-0.0017	0.0962	0.0995	0.2045	0.3047
1KG_12_10215799	-0.4235	-0.2381	-0.1223	-0.046	0.0705	0.1357
1KG_12_1023658	0.0018	0.013	0.0158	0.0393	0.1173	0.1737
1KG_12_102492922	-0.3594	-0.1487	-0.064	-0.0757	0.0427	0.1842
1KG_12_107937795	-0.0134	0.0352	0.041	0.0727	0.1491	0.1
1KG_12_107974767	0.0641	0.0262	0.1267	0.1497	0.1376	0.0944
1KG_12_108939095	0.0689	0.0722	-0.0443	0.0205	0.0351	0.0702
1KG_12_11091072	-0.287	-0.1953	-0.0515	0.0759	0.1319	0.0993
1KG_12_110950598	-0.1056	0.0491	0.0566	0.1069	0.2264	0.4166
1KG_12_110969388	0.4975	0.4798	0.6076	0.5687	0.5819	0.8311
1KG_12_111311658	0.6103	0.6227	0.6079	0.6143	0.5864	0.6572
1KG_12_111317841	0.3555	0.3831	0.3549	0.3999	0.3835	0.4582
1KG_12_111885815	0.1183	0.1213	0.0852	0.1171	0.0996	0.1201
1KG_12_112590265	0.0781	0.048	-0.0237	-0.0139	-0.0172	0.0207
1KG_12_112846124	-0.0435	-0.0185	-0.045	0.0199	0.0384	0.1435
1KG_12_114352777	0.156	0.172	0.2062	0.1985	0.1579	0.0688
1KG_12_117462111	0.1949	0.1897	0.1869	0.1941	0.149	0.1074
1KG_12_118520043	0.5175	0.5403	0.444	0.4347	0.3814	0.3339
1KG_12_122234150	0.1044	0.168	0.2735	0.2394	0.3218	0.446
1KG_12_122281716	0.0716	0.0741	0.0408	-0.0092	0.0413	0.0334
1KG_12_122295273	0.5392	0.436	0.4345	0.3996	0.3952	0.3954
1KG_12_123019273	-0.0784	-0.0811	-0.0565	0.0186	-0.0172	0.1158
1KG_12_12315260	0.1072	0.0703	0.0708	0.1174	0.1007	0.0974
1KG_12_123265759	0.0317	0.0209	0.1161	0.1109	0.1096	0.2381
1KG_12_123307940	0.0844	0.1759	0.1264	0.1647	0.2071	0.2778
1KG_12_123435007	0.1833	0.2614	0.1519	0.1729	0.216	0.2234
1KG_12_124158228	0.1806	0.1999	0.2288	0.1632	0.1826	0.2515
1KG_12_12974190	0.247	0.345	0.2239	0.2383	0.2106	0.2246
1KG_12_132281733	-0.0572	-0.0599	-0.0151	-0.0594	-0.0427	-0.0091
1KG_12_13238154	0.0183	0.053	-0.0168	0.0114	0.026	0.0575
1KG_12_132636859	0.2213	0.2271	0.1994	0.2436	0.2887	0.3527
1KG_12_132688136	-0.2392	-0.2443	-0.2936	-0.3562	-0.3609	-0.3797
1KG_12_133698495	0.0643	0.1584	0.1021	0.1781	0.2709	0.2347
1KG_12_13716360	0.0128	0.0476	-0.1636	-0.0564	-0.09	-0.1882
1KG_12_14689561	0.0913	0.0725	0.0495	0.1334	0.1665	0.1721
1KG_12_18691183	-0.0108	0.1067	0.1411	0.1015	0.1753	0.1453
1KG_12_18852853	-0.4384	-0.1725	-0.1976	-0.0506	0.0455	0.2562
1KG_12_21679853	0.1214	0.2104	0.1756	0.182	0.1755	0.1602
1KG_12_22677475	-0.1341	-0.0914	-0.0446	-0.0224	0.121	0.129
1KG_12_22796931	-0.1262	-0.1579	-0.0078	-0.0248	0.0374	0.1819
1KG_12_29469893	0.1796	0.093	0.0608	0.0975	0.1316	0.1211
1KG_12_29604299	-0.0075	0.0669	0.0293	0.0891	0.0548	0.0884
1KG_12_2968456	0.4379	0.3866	0.365	0.3638	0.3209	0.3562
1KG_12_2974538	0.1288	0.0674	0.1336	0.0966	0.0845	0.139
1KG_12_32906956	0.1081	0.0894	0.1236	0.1686	0.1971	0.2085
1KG_12_3747324	-0.0723	0.0343	0.0076	0.0777	0.2006	0.0583
1KG_12_3782644	0.08	0.0851	0.1077	0.1053	0.0598	0.0972
1KG_12_41966175	0.0626	0.1285	0.0982	0.1181	0.1521	0.1506
1KG_12_49314780	-0.0272	0.1269	0.1736	0.2035	0.2521	0.4557
1KG_12_51089120	-0.1474	0.0322	0.0176	0.1274	0.1701	0.364
1KG_12_52188385	0.0669	0.0357	0.0547	0.0556	0.056	-0.0369
1KG_12_52201212	0.2645	0.1929	0.2026	0.1339	0.0924	0.1332
1KG_12_52470928	0.0679	0.0135	-0.0263	-0.0926	-0.1034	-0.0302
1KG_12_53553435	0.2842	0.2513	0.221	0.214	0.193	0.1945
1KG_12_53702123	0.0866	0.0776	0.1375	0.0296	0.105	0.1327
1KG_12_54106586	0.6792	0.5686	0.5713	0.524	0.5381	0.4521
1KG_12_55356700	0.0246	-0.038	0.0235	0.0276	0.0119	0.0368
1KG_12_56080059	0.4597	0.42	0.3809	0.3838	0.348	0.2905
1KG_12_56631124	0.4725	0.436	0.4285	0.3524	0.3118	0.298
1KG_12_57407436	0.1283	0.073	0.0216	0.0708	0.0363	-0.0168
1KG_12_57435214	0.1219	0.1397	0.1591	0.1628	0.2179	0.2356
1KG_12_57629571	0.1232	0.0911	0.1285	0.1609	0.0804	0.1047
1KG_12_57908612	0.0915	0.1056	0.143	0.1057	0.1197	0.1793
1KG_12_58016602	0.2262	0.1288	0.0888	0.1065	0.0423	0.0139
1KG_12_63225931	0.0178	0.1163	0.0811	0.0884	0.0843	0.0437
1KG_12_64812754	0.4721	0.4405	0.4167	0.4106	0.3357	0.3133
1KG_12_66605332	0.0261	0.0673	0.153	0.151	0.1891	0.2325
1KG_12_67705503	-0.4846	-0.413	-0.3727	-0.2012	-0.1189	-0.0767
1KG_12_6924041	0.2434	0.2721	0.237	0.2377	0.2516	0.2435
1KG_12_6925338	0.506	0.4751	0.445	0.4427	0.3702	0.3554
1KG_12_70072630	-0.0456	-0.0211	0.0121	0.0455	0.1027	0.0924
1KG_12_70824404	0.108	0.2091	0.1906	0.2334	0.2609	0.3129
1KG_12_72091064	-0.2542	-0.1312	-0.0684	-0.0201	0.1122	0.1994
1KG_12_7244125	0.2675	0.328	0.3347	0.3688	0.41	0.4744
1KG_12_75728526	0.519	0.506	0.496	0.4419	0.4076	0.3301
1KG_12_77449826	0.2373	0.273	0.1833	0.3219	0.2977	0.2543
1KG_12_7973860	0.1082	0.0562	0.0613	0.0948	0.0749	0.1363
1KG_12_80865911	-0.2821	-0.2639	-0.1102	-0.1955	-0.044	0.0051
1KG_12_81112148	-0.0208	0.0441	0.0506	0.0227	0.0211	0.0142
1KG_12_83290132	-0.1551	-0.0228	-0.0176	-0.004	-0.0449	0.0666
1KG_12_95445702	-0.3965	-0.3096	-0.1891	-0.088	0.0547	0.3981
1KG_12_96288785	-0.111	-0.0816	0.033	0.0977	0.2203	0.3587
1KG_12_98921671	0.0914	0.1382	0.2271	0.2833	0.306	0.4752
1KG_12_99071206	0.0803	0.2428	0.2038	0.2372	0.3134	0.4384
1KG_13_110835577	0.1798	0.1912	0.1552	0.2746	0.269	0.245
1KG_13_111092149	0.043	0.0355	0.0998	0.131	0.1771	0.1828
1KG_13_25444834	-0.0321	-0.0197	-0.0261	-0.0216	-0.0089	0.0109
1KG_13_25451175	0.0956	0.0773	0.0663	0.0857	0.1014	0.1046
1KG_13_31860865	0.2722	0.3876	0.377	0.3602	0.3367	0.3597
1KG_13_32913733	-0.2649	-0.1533	-0.1071	0.0204	0.1541	0.2813
1KG_13_32929108	0.0166	0.0262	0.0628	0.1377	0.1636	0.1926
1KG_13_37598190	-0.1517	-0.0992	-0.0541	-0.0335	-0.0091	-0.0127
1KG_13_37679380	0.3763	0.3114	0.2963	0.2534	0.2305	0.2356
1KG_13_38153190	-0.0211	-0.0539	0.051	0.1173	0.1054	0.2051
1KG_13_39263713	0.9002	0.8868	0.7918	0.8392	0.4995	0.6669
1KG_13_42407540	-0.0373	0.1103	0.1679	0.1833	0.1245	0.2403
1KG_13_46701832	0.7521	0.6637	0.6522	0.5431	0.5161	0.5568
1KG_13_78173472	0.031	0.2869	0.2155	0.3201	0.2795	0.2439
1KG_14_20404319	-0.0801	-0.1137	-0.1091	-0.1021	-0.1195	-0.1183
1KG_14_20842692	0.2628	0.2496	0.1301	0.1096	0.1389	0.2287
1KG_14_20852013	0.2077	0.1956	0.1813	0.142	0.173	0.1786
1KG_14_21498756	1.1933	1.2134	0.8917	0.9462	0.8872	0.8181
1KG_14_21526398	0.1568	0.1221	0.123	0.1821	0.0957	0.1272
1KG_14_31355221	0.1631	0.1457	0.154	0.2342	0.2073	0.2386
1KG_14_31582344	-0.0146	-0.0329	0.0101	0.0405	0.1192	0.3132
1KG_14_31917520	-0.1228	-0.0231	0.1067	0.0593	0.1912	0.4401
1KG_14_32562501	-0.2086	-0.1555	-0.1361	-0.0157	0.0807	0.1509
1KG_14_35295293	-0.0574	-0.003	-0.0278	0.1334	0.2358	0.3346
1KG_14_45432176	0.0682	0.0552	0.0896	0.0684	0.0517	0.0244
1KG_14_45564695	0.5214	0.5547	0.7019	0.8018	0.878	1.0135
1KG_14_51230579	-0.1068	-0.0699	-0.0339	0.0724	0.0617	0.1716
1KG_14_51446060	0.3958	0.3499	0.3725	0.2925	0.313	0.2128
1KG_14_51721134	-0.0817	-0.0303	-0.0018	0.084	0.0772	0.1611
1KG_14_55878530	0.3094	0.3236	0.2911	0.2397	0.186	0.1512
1KG_14_57672624	0.0066	0.1349	0.1811	0.215	0.2545	0.482
1KG_14_57710989	0.1996	0.194	0.2602	0.2125	0.3492	0.4169
1KG_14_57948275	-0.3651	-0.2018	-0.1676	-0.1572	-0.0903	0.0532
1KG_14_60611597	-0.3178	-0.053	0.0226	0.1149	0.231	0.3373
1KG_14_60712633	0.4868	0.4889	0.3816	0.311	0.3116	0.2552
1KG_14_64065613	0.1923	0.1504	0.1982	0.1968	0.2615	0.3359
1KG_14_72176329	0.0022	-0.0744	0.0275	0.0231	0.0102	-0.0265
1KG_14_73716716	0.9177	0.9204	1.0361	1.1175	1.0456	1.1559
1KG_14_73753835	0.0011	-0.0232	0.0491	0.0896	0.1604	0.1726
1KG_14_74327298	0.0684	0.1642	0.2316	0.2719	0.4309	0.5495
1KG_14_74346768	0.4926	0.4507	0.4684	0.3919	0.3947	0.6134
1KG_14_75265110	-0.0587	-0.0428	-0.0357	-0.0806	-0.0696	-0.0463
1KG_14_75537785	0.1355	0.1139	0.0714	0.1402	0.1361	0.085
1KG_14_76259418	-0.1406	-0.0615	-0.0769	0.0312	0.1318	0.1651
1KG_14_76368485	0.2581	0.253	0.2185	0.2527	0.2004	0.2153
1KG_14_77273057	-0.0189	-0.0209	-0.065	-0.0245	0.0304	0.1185
1KG_14_77845228	0.4608	0.3838	0.4128	0.4273	0.4341	0.4479
1KG_14_81964337	0.1867	0.2288	0.1898	0.2175	0.2126	0.229
1KG_14_88940031	0.0368	-0.0075	0.0214	0.062	0.0137	-0.0193
1KG_14_88940112	0.1999	0.1744	0.1914	0.2281	0.2404	0.2213
1KG_14_91444857	0.1432	0.2339	0.2503	0.3005	0.357	0.4308
1KG_14_91925038	1.0766	1.0259	0.9995	0.8703	0.8706	0.8664
1KG_14_92466355	0.1438	0.0688	0.1566	0.1947	0.3015	0.2736
1KG_14_92625397	-0.0855	-0.0608	0.0288	0.0727	0.1114	0.1507
1KG_14_93934131	0.3363	0.3652	0.4201	0.3921	0.3688	0.4154
1KG_14_95562644	0.1952	0.1636	0.2009	0.1757	0.2539	0.1648
1KG_17_15215597	0.049	0.0181	0.052	0.0631	0.0942	0.1516
1KG_17_15458599	0.0194	0.0605	0.0211	0.0451	0.0344	0.0622
1KG_17_15878109	0.1385	0.0898	0.1555	0.1232	0.1507	0.1307
1KG_17_18156752	0.5677	0.4821	0.5564	0.5221	0.4142	0.4023
1KG_17_2203376	-0.0647	0.0356	-0.0543	-0.0223	0.1091	0.2257
1KG_17_26691490	0.1099	0.1346	0.1049	0.0914	0.0635	0.0448
1KG_17_26856198	0.1718	0.1618	0.1393	0.1409	0.1209	0.1478
1KG_17_28445103	0.1123	0.051	0.0955	0.1425	0.1238	0.2494
1KG_17_29221149	-0.1225	-0.0713	0.0169	0.0432	0.0636	0.1807
1KG_17_33738533	-0.1317	-0.0336	0.0216	0.1125	0.1506	0.2785
1KG_17_33769217	-0.1116	-0.0529	-0.0516	0.0244	0.0777	0.1051
1KG_17_36551637	0.3829	0.3273	0.2368	0.253	0.2494	0.2275
1KG_17_37790287	0.2013	0.2492	0.1951	0.2451	0.2691	0.2988
1KG_17_38798802	-0.065	-0.0869	-0.04	0.0446	0.0343	0.0614
1KG_17_38857459	0.2203	0.1849	0.1739	0.1212	0.1873	0.2655
1KG_17_39657611	0.1318	0.1064	0.124	0.0946	0.0315	0.0139
1KG_17_40011269	0.1875	0.1292	0.1234	0.113	0.1483	0.1913
1KG_17_40344302	0.3297	0.2493	0.1901	0.2341	0.2483	0.2722
1KG_17_4060189	0.1766	0.0895	0.0027	-0.0296	0.0187	0.0497
1KG_17_4074072	0.3376	0.3553	0.2676	0.2339	0.1879	0.1531
1KG_17_40911775	0.3612	0.3647	0.3284	0.3923	0.4239	0.469
1KG_17_41245699	0.1382	0.0844	0.0656	0.1822	0.1864	0.1695
1KG_17_42268146	0.0514	0.1711	0.1045	0.1913	0.154	0.2216
1KG_17_45479497	-0.0033	0.1293	0.1852	0.1368	0.4178	0.2727
1KG_17_4836675	0.2377	0.1459	0.1153	0.0951	0.1106	0.1007
1KG_17_48692778	0.2106	0.1634	0.1243	0.1319	0.151	0.1197
1KG_17_53016308	-0.0084	0.0134	0.0352	0.057	0.0821	0.0685
1KG_17_56350827	0.2341	0.2838	0.2356	0.1573	0.2412	0.2385
1KG_17_57089696	-0.3551	-0.3238	-0.3431	-0.2299	-0.1243	-0.0049
1KG_17_60642432	0.0675	-0.0274	0.005	0.0127	0.0319	0.1347
1KG_17_61391850	0.4809	0.3824	0.3558	0.3415	0.2305	0.1387
1KG_17_62142597	0.0941	0.0998	0.0867	0.0379	0.0755	0.0485
1KG_17_63052550	0.199	0.1575	0.093	0.0458	0.0338	0.0265
1KG_17_64219860	-0.0719	-0.0366	-0.0231	0.0057	-0.0033	0.0311
1KG_17_6483140	0.2926	0.2761	0.2645	0.2965	0.3199	0.2907
1KG_17_65960358	0.1215	0.0736	0.085	0.1058	0.1649	0.2591
1KG_17_67109843	-0.0865	-0.0405	-0.0055	0.0611	0.0453	0.0885
1KG_17_78078836	0.0815	0.0509	0.0342	0.0382	0.0793	0.1207
1KG_17_79994114	0.1919	0.2147	0.2456	0.2698	0.2362	0.2057
1KG_17_9757838	-0.0415	-0.1191	-0.0667	-0.0126	-0.0704	-0.024
1KG_20_13740447	-0.0552	-0.0364	-0.0052	0.0472	0.102	0.1125
1KG_20_1456961	0.0731	-0.0124	0.0608	0.0574	0.0602	-0.0053
1KG_20_16407800	-0.1181	-0.0559	-0.0327	-0.0447	0.0369	0.1133
1KG_20_16729654	-0.2283	-0.1527	-0.1614	-0.0411	-0.0262	0.0062
1KG_20_17389951	0.0159	-0.0026	0.042	-0.0184	0.039	0.0307
1KG_20_18139843	-0.1779	-0.0855	-0.0925	0.0176	0.0619	0.2125
1KG_20_20007457	-0.0512	0.0997	0.0504	0.0275	0.109	0.136
1KG_20_20620509	0.0145	0.0729	0.0558	0.0855	0.0659	0.0121
1KG_20_2290830	0.1391	0.0429	0.0282	0.0332	0.0715	0.0452
1KG_20_25434092	0.0041	0.0754	0.0589	0.1298	0.0938	0.059
1KG_20_257723	0.0601	0.0824	0.0841	0.124	0.1129	0.1337
1KG_20_2818989	0.1202	0.0947	0.1092	0.1188	0.0449	0.1062
1KG_20_34241569	0.1298	0.1281	0.1249	0.1489	0.1264	0.2045
1KG_20_34242272	0.4521	0.4761	0.456	0.3943	0.3274	0.3496
1KG_20_37182604	0.2968	0.2407	0.2134	0.2302	0.299	0.294
1KG_20_42826009	0.0197	0.0281	-0.004	0.0732	0.0417	0.0811
1KG_20_43249673	0.0852	0.04	0.0897	0.0445	0.0613	0.073
1KG_20_44054453	-0.0118	-0.117	0.1701	0.2466	0.1732	0.3138
1KG_20_49510826	0.2316	0.1904	0.1378	0.1832	0.1656	0.1805
1KG_20_57767938	-0.0553	-0.0376	-0.0664	-0.0393	-0.0464	-0.1004
1KG_20_58567455	-0.2484	-0.2599	-0.223	-0.16	-0.0792	-0.0446
1KG_20_58587783	0.3405	0.4948	0.5716	0.6238	0.654	0.7162
1KG_20_5903282	0.641	0.5866	0.484	0.5782	0.6767	0.5369
1KG_20_6091082	0.0026	-0.0217	-0.0211	0.0234	-0.0013	0.0353
1KG_20_62127324	0.0025	-0.0088	0.0397	-0.0011	0.0301	0.0887
exm1078367	0.0032	-0.0225	-0.0429	-0.0264	-0.0436	-0.0823
exm1089938	-0.0185	-0.0131	-0.0211	-0.0029	-0.0303	-0.0232
exm1337068	0.049	0.1041	0.0058	0.0314	0.0041	0.0696
exm1547030	0.1672	0.2006	0.2051	0.1533	0.1855	0.1593
exm1549008	0.1152	0.1397	0.1416	0.0544	0.1483	0.165
exm988737	-0.5763	-0.5912	-0.3317	-0.1535	-0.1609	0.0211
exm989003	-0.2402	0.0578	0.2521	0.4043	0.5585	0.7034
exm989178	0.0824	0.119	0.221	0.1817	0.2225	0.1885
GA010626	-0.1521	0.049	0.0881	0.1866	0.1977	0.3914
GA014669	0.0958	0.1477	0.082	0.1529	0.1133	0.1896
GA017395	-0.0648	-0.0671	0.0043	-0.0379	0.0454	0.0817
indel.22412	0.0192	0.027	0.1058	0.0678	0.1282	0.1646
indel.22420	0.2492	0.2046	0.2332	0.2213	0.1709	0.1103
indel.22422	-0.1634	-0.0916	-0.1677	0.0061	0.1154	0.2168
indel.22424	-0.0779	-0.078	-0.035	-0.0359	-0.002	0.0113
indel.22432	-0.0903	-0.0912	-0.0868	-0.0364	-0.0635	0.0131
indel.22435	0.0051	-0.0064	0.0575	0.0806	0.0692	0.1153
indel.22451	0.7021	0.6547	0.6562	0.5528	0.527	0.4586
indel.22459	0.3117	0.2817	0.2455	0.2275	0.2484	0.2488
indel.22463	-0.0034	-0.079	-0.0229	-0.0194	0.0013	0.0284
indel.22539	-0.0543	-0.0726	-0.1816	-0.1565	-0.0573	-0.0672
indel.22566	0.4028	0.5421	0.5416	0.7124	0.6613	0.6113
indel.22567	-0.2777	-0.2044	-0.1385	-0.0969	-0.1036	-0.0783
indel.22600	0.4091	0.3977	0.3696	0.249	0.3358	0.359
indel.22604	0.2474	0.2139	0.2336	0.1817	0.1811	0.0446
indel.22608	-0.0284	0.0028	0.0907	0.139	0.0777	0.0923
indel.22616	-0.084	-0.0484	-0.0004	0.0758	0.125	0.0823
indel.22627	-0.0158	-0.0257	0.0296	0.0193	0.0119	-0.0488
indel.22628	0.1382	0.179	0.1672	0.1547	0.1422	0.0889
indel.22629	-0.0495	-0.0344	-0.0486	-0.0179	0.0571	0.0563
indel.22640	-0.0182	-0.0449	0.0055	0.0408	0.0531	0.0319
indel.22641	-0.0624	0.0188	0.0391	0.1206	0.0789	0.0901
indel.22722	0.5048	0.3705	0.4072	0.3581	0.3081	0.2748
indel.22789	0.0433	0.0553	0.0432	0.1017	0.089	0.0915
indel.22868	-0.0261	-0.116	-0.0415	-0.03	0.0319	0.0329
indel.22899	-0.1098	-0.0692	0.0306	-0.0094	0.1045	0.1465
indel.22905	0.4005	0.3953	0.4278	0.3869	0.4725	0.5103
indel.22937	-0.0991	-0.1328	0.0112	0.1037	0.1955	0.2897
indel.22971	0.0596	0.0116	0.0743	0.1027	0.1095	0.1546
indel.22973	0.1932	0.1751	0.1624	0.1887	0.17	0.2156
indel.22974	-0.0303	-0.0144	-0.0302	0.0126	-0.0172	0.0181
indel.22975	0.2366	0.2271	0.2169	0.2619	0.2473	0.2607
indel.22989	0.1527	0.1246	0.0793	0.0486	0.0899	0.1116
indel.22990	0.2417	0.2235	0.2011	0.2797	0.2491	0.244
indel.23007	0.1385	0.09	0.0811	0.0921	0.1352	0.1544
indel.23015	-0.1182	-0.1188	-0.0293	-0.0199	-0.0268	0.0283
indel.23025	0.0573	0.0462	0.0598	0.0436	0.1254	0.148
indel.23027	0.0381	0.0925	0.1177	0.1111	0.1609	0.2283
indel.23037	0.0987	0.1369	0.1384	0.1438	0.1539	0.2513
indel.23040	-0.1583	-0.1925	-0.0795	-0.0668	0.0164	0.0821
indel.23046	0.0517	-0.0498	0.02	0.049	-0.0061	-0.0054
indel.23047	-0.0625	0.0257	-0.0221	0.0896	0.0653	0.1116
indel.23099	0.4707	0.4529	0.4208	0.4127	0.3355	0.2457
indel.23106	-0.1081	0.0446	0.0245	0.1127	0.1755	0.1248
indel.23107	0.282	0.3944	0.3667	0.4183	0.4696	0.3255
indel.23125	0.1454	0.295	0.4228	0.3267	0.3094	0.3616
indel.23130	0.0781	0.1466	0.1555	0.1739	0.1816	0.1104
indel.23136	-0.0951	-0.0955	-0.0985	0.0126	0.0024	-0.014
indel.23143	-0.486	-0.3556	-0.2926	-0.2789	-0.128	-0.1191
indel.23158	0.08	0.12	0.0093	0.1474	0.1265	0.0814
indel.23162	0.2307	0.2219	0.2072	0.3081	0.4007	0.4323
indel.23163	0.0212	-0.0283	0.0047	0.0954	0.1058	0.1389
indel.23173	-0.1895	-0.2131	-0.1078	0.0036	0.096	0.1327
indel.23177	-0.1117	-0.0326	-0.0028	0.0806	0.0804	0.1473
indel.23180	-0.0244	-0.0309	-0.0556	-0.0143	0.0132	0.0536
indel.23187	-0.1441	-0.0667	0.0761	0.1275	0.1887	0.3075
indel.23195	0.1241	0.2574	0.3029	0.4236	0.5121	0.5793
indel.23196	0.1138	0.0382	0.0961	0.087	-0.0353	-0.0217
indel.23199	-0.1808	0.0594	0.0344	0.0976	0.2336	0.3286
indel.23201	-0.2769	-0.1445	-0.0428	-0.0329	0.1303	0.1733
indel.23220	-0.1564	-0.1937	-0.177	-0.1215	-0.0747	-0.044
indel.23240	0.5297	0.61	0.6083	0.6164	0.568	0.4958
indel.23244	0.065	0.1181	0.1042	0.1203	0.1253	0.0936
indel.23256	-0.1063	-0.0761	-0.0388	0.0088	0.0194	-0.0112
indel.23258	-0.2262	-0.0284	-0.0216	0.05	0.161	0.1219
indel.23266	-0.0516	-0.0034	0.0254	0.0383	0.0648	0.0277
indel.23271	-0.1584	-0.0862	-0.061	0.1751	0.2522	0.313
indel.23273	-0.6942	-0.3868	-0.4276	-0.2985	-0.2597	-0.1502
indel.23279	0.16	0.1693	0.1985	0.197	0.2203	0.1907
indel.23281	0.3022	0.3197	0.3319	0.3819	0.397	0.3924
indel.23283	0.3039	0.3276	0.3462	0.3591	0.3203	0.3081
indel.23289	0.2509	0.3116	0.2879	0.3271	0.3956	0.3267
indel.23294	0.0909	0.1082	0.0752	0.1587	0.1483	0.0641
indel.23296	0.1463	0.1516	0.1188	0.0852	0.0013	-0.0991
indel.23300	-0.1734	-0.1028	-0.0859	-0.0741	-0.0772	-0.0134
indel.23303	-0.0208	-0.0374	0.0037	-0.0024	0.0744	0.0404
indel.23306	0.1361	0.0858	0.175	0.1718	0.1128	0.1325
indel.23316	-0.1033	0.0261	-0.0909	-0.0291	0.0294	0.01
indel.23329	-0.1339	-0.0362	-0.0388	-0.0119	0.0221	0.0402
indel.23333	0.0894	0.1985	0.1224	0.1261	0.1307	0.1665
indel.23340	0.1651	0.2539	0.2818	0.2754	0.3518	0.4393
indel.23355	-0.0876	0.0194	0.1007	0.1301	0.1847	0.3528
indel.23382	0.0801	0.0927	0.046	0.058	0.0698	0.0795
indel.23394	0.0067	0.0323	0.0871	0.0971	0.0911	0.0902
indel.23395	0.2067	0.1889	0.2206	0.28	0.301	0.3298
indel.23408	0.0753	-0.0176	0.0592	0.0193	0.1346	0.1006
indel.23409	-0.0906	-0.0581	0.0114	0.0298	0.0878	0.0766
indel.23416	0.2055	0.1411	0.2438	0.1863	0.1487	0.1882
indel.23420	-0.1237	-0.1048	-0.0501	-0.0741	0.0961	0.1332
indel.23422	-0.0148	0.0306	0.0605	0.1335	0.1431	0.2885
indel.23425	0.0431	0.1467	0.175	0.1873	0.2464	0.3084
indel.23429	0.7041	0.6071	0.6512	0.5804	0.5466	0.4839
indel.23433	-0.0506	-0.0499	0.0644	0.0137	0.1039	0.1312
indel.23438	0.6514	0.7441	0.745	0.7393	0.7649	0.6826
indel.23439	0.0572	0.1043	0.059	0.0822	0.0921	0.1035
indel.23450	-0.2226	-0.1836	-0.0972	-0.1273	-0.0557	-0.0037
indel.23473	0.0478	0.0502	0.0785	0.0882	0.0351	0.0475
indel.23479	-0.0985	-0.1462	-0.0682	-0.1002	-0.1217	-0.1474
indel.23489	-0.3917	-0.151	-0.1603	-0.0999	0.0752	0.0666
indel.23508	-0.4214	-0.2491	-0.1216	-0.0992	0.0637	0.106
indel.23519	-0.9092	-0.7493	-0.5275	-0.3723	-0.1732	-0.0461
indel.23536	0.0751	0.1533	0.1353	0.0969	0.124	0.1176
indel.23554	-0.0089	-0.0795	-0.0555	-0.0228	0.0273	-0.0183
indel.23555	-0.3658	-0.3194	-0.2753	-0.2263	-0.0177	0.0239
indel.23556	-0.5849	-0.4378	-0.2625	-0.1968	-0.1526	-0.1244
indel.23568	-0.6891	-0.4901	-0.3577	-0.151	-0.0675	0.165
indel.23583	-0.1172	0.0253	0.0785	0.0897	0.1601	0.2143
indel.23584	-0.2294	-0.1413	-0.1206	-0.0863	-0.0323	0.0693
indel.23590	-0.3947	-0.2806	-0.2649	-0.0457	0.1266	0.128
indel.23610	-0.503	-0.3973	-0.4594	-0.238	-0.1015	0.0214
indel.23618	-0.4339	-0.2229	-0.1404	-0.0417	0.1773	0.2312
indel.23622	-0.2368	-0.1461	-0.109	-0.0756	0.0199	0.0445
indel.23623	-0.3172	-0.1692	-0.1873	-0.0587	-0.0112	0.0722
indel.23626	-0.2827	-0.1136	-0.0843	-0.0298	0.0068	0.0974
indel.23637	-0.308	-0.2422	-0.2227	-0.1743	-0.0998	-0.0472
indel.23640	-0.5886	-0.4561	-0.2516	-0.2209	-0.0084	-0.0975
indel.23648	0.0092	0.1036	0.1628	0.2146	0.3423	0.258
indel.23655	-0.1925	-0.1155	-0.1323	-0.0786	0.0069	-0.0176
indel.23660	0.0435	0.0653	0.1548	0.1207	0.1486	0.1536
indel.23674	0.0116	0.0375	0.0616	0.1122	0.0642	0.0382
indel.23676	0.0032	0.1081	0.061	0.0896	0.1202	0.1622
indel.23691	-0.0181	0.1328	0.1731	0.2828	0.3574	0.3925
indel.23696	-0.0326	0.1615	0.1596	0.2572	0.1651	0.1427
indel.23706	-0.1462	-0.0891	-0.0016	-0.006	0.0061	0.0807
indel.23716	0.2999	0.2917	0.3491	0.3384	0.4059	0.4261
indel.23728	-0.452	-0.3278	-0.2768	-0.1483	-0.0855	-0.0491
indel.23737	0.0942	0.088	0.06	0.0872	0.0947	0.0529
indel.23741	-0.0276	0.0331	0.0231	0.0295	0.0873	0.0698
indel.23749	0.172	0.1106	0.1225	0.1622	0.1898	0.1949
indel.23751	0.0847	0.1528	0.152	0.2896	0.342	0.4863
indel.23752	-0.106	-0.0101	0.0217	0.0095	0.0956	0.0827
indel.23759	0.5139	0.5153	0.4568	0.4561	0.3743	0.3669
indel.23765	-0.173	-0.1125	-0.1045	0.0359	0.1109	0.1912
indel.23768	-0.1103	-0.0695	-0.0453	0.0625	0.0635	0.1315
indel.23774	-0.3378	-0.2174	-0.1103	-0.1144	-0.0223	0.1406
indel.23797	-0.093	-0.0556	-0.068	-0.0212	0.0305	0.0267
indel.23799	0.0676	0.0458	0.1083	0.0852	0.129	0.0944
indel.23806	-0.092	-0.0599	-0.0478	-0.004	0.0488	0.0038
indel.23817	-0.2599	-0.144	-0.0715	0.0148	0.0937	0.2217
indel.23821	-0.1524	-0.0515	-0.0628	0.0011	0.0085	0.0783
indel.23824	0.0623	0.0441	0.0573	0.0187	0.0472	-0.0369
indel.23829	-0.42	-0.2566	-0.1419	-0.1273	-0.0268	0.0871
indel.23867	0.1304	0.1134	0.1204	0.0624	0.0896	0.1108
indel.23878	0.3338	0.3906	0.3653	0.4006	0.4926	0.449
indel.23904	-0.1902	-0.1737	-0.1102	-0.125	-0.0076	0.0595
indel.23912	-0.2708	-0.1654	-0.1058	0.0307	0.0267	0.1543
indel.23917	0.1111	0.1389	0.1804	0.2399	0.3182	0.3247
indel.23920	-0.1815	-0.1522	-0.1065	-0.0905	-0.066	-0.0533
indel.23932	-0.0204	-0.0143	0.0165	0.0716	0.0999	0.1102
indel.23935	-0.0201	0.0154	0.0197	0.0707	0.0871	0.0447
indel.23947	-0.0395	-0.0665	0.0143	0.0383	-0.0525	-0.0551
indel.23953	-0.2184	-0.1448	-0.0839	-0.0908	-0.0218	0.0028
indel.23954	-0.171	-0.1244	-0.1329	-0.0537	0.0215	0.0289
indel.23963	0.2483	0.306	0.259	0.2863	0.2511	0.2673
indel.23974	-0.0343	-0.0859	-0.0437	-0.0542	-0.0264	-0.0319
indel.23976	0.0437	0.0984	0.0696	0.0783	0.125	0.1137
indel.23982	0.0135	0.0815	0.0266	0.1317	0.185	0.2088
indel.23987	-0.1111	-0.0976	-0.0263	-0.0105	0.0132	0.1232
indel.23992	-0.2291	-0.1452	-0.0895	-0.0359	0.0114	0.2168
indel.23996	-0.0025	-0.0167	0.0089	-0.0039	0.007	0.0516
indel.23999	-0.2093	-0.1368	-0.0876	-0.0076	0.1098	0.2132
indel.24002	-0.0958	-0.1077	-0.0679	-0.0254	0.0517	0.0452
indel.24005	-0.1375	-0.0718	-0.0389	0.0199	0.0573	0.1548
indel.24008	-0.2825	-0.1913	-0.0435	0.0244	0.1674	0.3252
indel.24017	-0.108	-0.0519	-0.0343	-0.0066	0.0803	0.1254
indel.24020	-0.0863	-0.0333	0.2295	0.3264	0.328	0.489
indel.24028	0.0286	-0.0025	0.0377	0.1286	0.1841	0.2559
indel.24031	0.2624	0.3479	0.3596	0.3983	0.4463	0.4616
indel.24041	0.1014	-0.0162	0.0829	0.0395	0.0264	0.0822
indel.24068	0.1194	0.0871	0.1333	0.0791	0.0902	0.0328
indel.24072	-0.1661	-0.1179	-0.0036	0.0388	0.094	0.0944
indel.24079	-0.3887	-0.2719	-0.276	-0.1227	-0.0085	0.044
indel.24104	-0.5391	-0.378	-0.2963	-0.1751	-0.0818	0.0796
indel.24157	-0.3289	-0.2886	-0.1853	-0.1642	-0.1212	-0.1025
indel.24163	-0.2171	-0.1903	-0.1527	-0.1659	-0.0955	-0.0833
indel.24179	0.0005	-0.0338	-0.0299	0.0783	0.0569	0.0228
indel.24191	-0.4317	-0.36	-0.1686	-0.0902	-0.0317	0.0743
indel.24212	-0.4229	-0.2494	-0.2384	-0.1879	0.0182	0.0384
indel.24223	-0.0375	0.0195	0.0254	0.0506	0.0635	0.0822
indel.24228	0.3749	0.4179	0.2963	0.4193	0.4267	0.4386
indel.24238	-0.1173	-0.1766	-0.0747	-0.1278	-0.1143	0.0257
indel.24240	0.4577	0.4434	0.461	0.462	0.42	0.3999
indel.24256	0.1019	0.1318	0.1266	0.1113	0.1168	0.1172
indel.24267	-0.1754	-0.1128	-0.103	-0.0457	-0.0757	-0.0014
indel.24289	0.1086	0.0949	0.0808	0.0515	0.0769	0.0757
indel.24294	-0.2976	-0.135	-0.13	-0.0262	0.1062	0.1866
indel.24295	-0.0276	-0.0776	-0.0245	0.0661	0.1726	0.2406
indel.24310	0.2074	0.18	0.2189	0.2782	0.2802	0.1833
indel.24341	0.3724	0.4168	0.3022	0.3464	0.2347	0.2055
indel.24373	0.1008	0.1516	0.1535	0.0948	0.1106	0.1299
indel.24382	0.1254	0.1231	0.1839	0.127	0.1233	0.1114
indel.24383	0.4718	0.524	0.4499	0.3823	0.3783	0.4057
indel.24384	0.3204	0.339	0.3159	0.2771	0.2681	0.2602
indel.24389	0.7039	0.6574	0.6652	0.4969	0.4467	0.339
indel.24399	-0.0411	-0.0245	-0.0029	0.035	0.0709	0.0813
indel.24402	0.1254	0.0934	0.0694	0.0919	0.1621	0.1351
indel.24479	0.0506	0.046	0.0678	0.0687	0.0191	0.0731
indel.24483	0.0958	0.0755	0.103	0.0877	0.0765	0.1138
indel.24547	0.1577	0.1319	0.0777	0.1055	0.1518	0.1433
indel.24550	-0.0106	-0.078	0.0617	0.0306	0.1743	0.1781
indel.24574	0.1122	0.1637	0.1665	0.1555	0.2213	0.2218
indel.24579	-0.0347	-0.0336	0.0341	0.0755	0.1363	0.1801
indel.24584	0.0739	0.0164	0.0028	0.0195	0.0034	0.0159
indel.24603	0.0013	0.0012	0.0898	0.0706	0.151	0.1944
indel.24611	0.1605	0.1575	0.1799	0.186	0.1805	0.2085
indel.24624	0.0809	0.1512	0.1842	0.182	0.2394	0.3519
indel.24647	0.0781	0.1641	0.0231	0.1504	0.1089	0.2624
indel.24677	-0.0722	-0.0267	0.0101	0.0712	0.0793	0.1811
indel.24680	0.1754	0.1977	0.2084	0.2074	0.2282	0.3004
indel.24681	0.4537	0.4564	0.4009	0.3432	0.4272	0.4609
indel.24708	0.0647	0.0423	0.0181	-0.0115	0.0629	0.013
indel.24731	0.2996	0.223	0.2539	0.3121	0.2481	0.2057
indel.24796	0.0853	0.0664	-0.0213	-0.1262	0.0012	-0.0748
indel.24832	0.8852	0.9023	0.7709	0.7135	0.703	0.3682
indel.24905	0.0195	0.0036	0.0235	-0.058	-0.064	-0.1036
indel.24933	0.0983	0.09	0.051	0.0326	0.0377	0.1112
indel.24934	0.1217	0.0743	0.0968	0.0484	0.0061	0.0556
indel.24938	0.2478	0.2061	0.292	0.2427	0.2844	0.2385
indel.24975	-0.0066	-0.019	0.0105	0.0524	0.0578	0.0283
indel.24979	0.0831	0.0585	0.0351	0.0541	0.0879	0.1474
indel.24985	0.5559	0.6569	0.7837	0.7978	0.7806	0.9289
indel.24993	0.0921	0.0804	0.0566	0.0196	0.0848	0.0315
indel.24994	0.0956	0.0858	0.1015	0.0769	0.0613	0.0439
indel.25000	0.5291	0.5403	0.5236	0.5668	0.5721	0.5884
indel.25049	0.0227	-0.0224	-0.0143	-0.0483	-0.0436	-0.0269
indel.25057	0.1002	0.0882	0.0948	0.1136	0.1277	0.1538
indel.25064	0.173	0.2013	0.18	0.1615	0.0815	0.1091
indel.25089	-0.0551	-0.0425	-0.0476	-0.084	-0.0775	-0.0773
indel.25100	0.2788	0.2797	0.3521	0.323	0.4106	0.5073
indel.25101	-0.1089	-0.1239	-0.1548	-0.0496	-0.0168	0.0269
indel.25105	0.1469	0.1588	0.1008	0.1153	0.1336	0.1376
indel.25115	0.031	0.0538	0.0583	0.0359	0.0184	-0.0564
indel.25138	-0.06	0.0005	0.0058	0.0153	0.1142	0.0746
indel.25147	0.0417	0.112	0.1405	0.1539	0.1689	0.2453
indel.25150	0.0477	0.1575	0.1329	0.1446	0.0856	0.1482
indel.25152	0.1453	0.1943	0.2074	0.198	0.1883	0.1269
indel.25154	-0.1447	-0.1465	-0.0536	-0.0096	0.036	0.049
indel.25157	0.1143	0.2129	0.2561	0.3432	0.3537	0.348
indel.25160	0.018	0.263	0.4484	0.4545	0.4185	0.4664
indel.25162	-0.1352	-0.0101	0.0466	0.0514	0.1803	0.1721
indel.25164	-0.2843	-0.1976	-0.1626	-0.138	-0.0931	-0.0365
indel.25165	-0.0944	-0.0543	-0.0266	0.0071	0.1444	0.085
indel.25169	-0.205	-0.1939	-0.235	-0.086	-0.0782	-0.0719
indel.25174	-0.113	-0.0224	-0.0186	0.0079	0.0541	0.0673
indel.25179	-0.5843	-0.4184	-0.3474	-0.2296	-0.0747	0.0359
indel.25183	-0.1107	-0.0051	-0.02	0.0655	0.0857	0.0873
indel.25248	0.1196	0.0824	0.0633	0.1565	0.1438	0.1261
indel.25288	0.0992	0.1528	0.1118	0.1617	0.0888	0.1915
indel.25308	0.1204	0.0988	0.1997	0.2019	0.2126	0.3133
indel.25325	0.1054	0.1189	0.1133	0.0905	0.0805	0.0699
indel.25329	0.1252	0.0739	0.0951	0.0859	0.0927	0.1116
indel.25331	0.0839	0.102	0.0969	0.1069	0.111	0.1805
indel.25337	0.1917	0.1252	0.0664	0.1183	0.0736	0.0664
indel.25338	0.0988	0.0659	0.082	0.0714	0.0537	0.0493
indel.25341	0.1663	0.2195	0.2417	0.3008	0.3561	0.4233
indel.25361	0.0427	0.0731	0.0653	0.1418	0.1282	0.1103
indel.25367	0.0354	0.0864	0.0697	0.1523	0.1782	0.1795
indel.25372	-0.0656	-0.0283	-0.0047	0.0349	0.0624	0.1995
indel.25407	0.1439	0.1591	0.1459	0.1246	0.1837	0.1884
indel.25413	0.1773	0.1985	0.1273	0.145	0.1966	0.3049
indel.25415	0.1115	0.1431	0.1525	0.1698	0.258	0.3243
indel.25416	0.1575	0.1132	0.1256	0.1735	0.1547	0.1758
indel.25427	0.0226	0.1031	0.0748	0.049	0.0566	0.1015
indel.25428	-0.1852	-0.1313	-0.1051	-0.0125	0.0028	0.0782
indel.25435	0.3012	0.2552	0.2817	0.2464	0.2927	0.3029
indel.25436	0.0623	0.126	0.1116	0.0942	0.1658	0.1567
indel.25460	0.1186	0.0536	0.1209	0.0684	0.0324	0.0832
indel.25475	-0.0466	-0.0404	0.0019	0.0141	0.0254	0.0093
indel.25489	-0.03	-0.02	-0.0285	-0.0071	0.0031	-0.0203
indel.25490	0.295	0.2013	0.1583	0.1814	0.0448	0.0869
indel.25501	0.0276	0.0269	0.0433	0.0665	0.1485	0.1184
indel.25521	-0.0778	-0.0697	-0.0405	0.0476	0.0092	0.106
indel.25528	0.1016	0.0743	0.1024	0.0132	0.0141	0.0078
indel.25530	0.1141	0.0509	0.1362	0.0518	0.0603	0.0511
indel.25534	0.0187	0.0033	-0.0204	-0.0161	0.057	0.0061
indel.25535	0.0775	0.0301	-0.0121	-0.0316	0.0228	-0.0157
indel.25536	0.1797	0.1909	0.1426	0.1875	0.1684	0.1929
indel.25590	0.0774	0.0614	0.0947	0.1037	0.0961	0.041
indel.25602	0.1936	0.181	0.2239	0.2644	0.2645	0.2353
indel.25607	0.167	0.1701	0.1164	0.124	0.1235	0.0831
indel.25610	0.2473	0.2171	0.2642	0.2282	0.2156	0.2616
indel.25612	0.0548	0.1301	0.116	0.0773	0.1099	0.1614
indel.25614	0.1969	0.1206	0.2141	0.1444	0.1757	0.1637
indel.25615	0.1514	0.1294	0.1825	0.1898	0.2197	0.2712
indel.25624	-0.0357	-0.012	-0.0129	-0.0344	0.0261	0.014
indel.25625	0.2244	0.1688	0.1645	0.1144	0.1654	0.2106
indel.25653	0.0685	0.1286	0.1145	0.1448	0.1252	0.1266
indel.25692	0.4248	0.4714	0.4635	0.3701	0.3179	0.2762
indel.25693	-0.0322	0.0238	-0.0068	0.0221	0.0387	0.0475
indel.25694	0.124	0.1198	0.1512	0.0428	0.1157	0.1283
indel.25696	0.1177	0.1257	0.1806	0.1335	0.2057	0.234
indel.25707	0.2881	0.218	0.1784	0.2724	0.2747	0.2135
indel.25714	0.0297	0.0486	0.0984	0.117	0.1381	0.166
indel.25719	-0.0662	0.0935	0.041	0.0662	0.1819	0.2654
indel.25720	0.0049	-0.0055	0.0907	0.0974	0.1493	0.2282
indel.25725	0.4764	0.3834	0.363	0.3154	0.2789	0.2824
indel.25733	0.3593	0.4117	0.4597	0.4958	0.4406	0.4844
indel.25747	-0.0631	-0.0348	-0.012	-0.001	-0.0073	-0.0129
indel.25748	0.0137	-0.0041	0.0332	-0.0151	0.0294	0.0187
indel.25749	-0.1799	-0.0739	-0.0375	-0.0427	0.0127	-0.0613
indel.25788	-0.2875	-0.2236	-0.1827	-0.1213	-0.0702	0.0435
indel.25794	-0.1171	-0.1027	-0.0897	-0.0579	-0.0113	0.029
indel.25795	0.0574	0.1111	0.1422	0.1163	0.1467	0.1727
indel.25799	-0.0073	0.0424	0.0911	0.1126	0.261	0.3316
indel.25816	0.1439	0.0899	0.0685	0.0802	0.0832	0.0571
indel.25817	0.1158	0.1553	0.1382	0.1107	0.2271	0.2217
indel.25840	0.0131	0.0173	0.0648	0.0567	0.0697	0.0938
indel.25841	0.7236	0.7021	0.7477	0.5174	0.5291	0.4726
indel.25843	-0.2033	-0.1588	-0.0624	-0.0613	0.0338	0.1042
indel.25846	-0.253	-0.1561	-0.1272	-0.0483	0.0358	0.1247
indel.25862	0.1132	0.0953	0.1835	0.202	0.3012	0.2435
indel.25875	-0.0796	-0.0318	-0.0466	0.0055	0.0643	0.1044
indel.25877	0.0827	0.0886	0.1123	0.0887	0.1475	0.1704
indel.25914	-0.2768	-0.2543	-0.1794	-0.1321	-0.0273	-0.0015
indel.25921	-0.2082	-0.0628	0.0577	0.308	0.4161	0.7637
indel.25932	-0.028	0.0284	0.0677	0.1556	0.0958	0.1954
indel.25935	-0.0324	-0.0082	0.0472	0.1238	0.1193	0.1788
indel.25938	-0.1174	-0.0253	0.0302	0.0806	0.1464	0.2301
indel.25945	-0.0333	-0.0217	0.0171	-0.0219	0.013	0.0728
indel.25952	-0.1961	-0.1636	-0.1139	-0.03	0.0449	0.1184
indel.25957	-0.1507	0.0022	-0.0253	0.0279	0.0914	0.1792
indel.25976	0.1355	0.141	0.1409	0.1172	0.0834	0.1028
indel.25978	0.088	0.1144	0.1032	0.1302	0.1253	0.1751
indel.25981	0.133	0.2105	0.2101	0.2654	0.3422	0.4298
indel.25999	-0.3531	-0.2707	-0.2153	-0.1771	-0.0077	0.024
indel.26005	-0.2433	-0.2047	-0.0441	-0.0503	0.0086	0.0476
indel.26006	-0.1235	-0.0874	-0.0552	-0.0118	0.0207	0.0297
indel.26011	0.0845	0.1053	0.1577	0.1083	0.1207	0.1071
indel.26022	-0.0387	-0.059	0.0496	0.0745	0.0914	0.125
indel.26027	-0.5973	-0.4279	-0.3185	-0.2183	-0.0699	0.0605
indel.26045	-0.1367	-0.0518	-0.0233	0.0286	0.0304	0.0652
indel.26071	0.0536	0.0302	0.0952	0.0483	0.0374	0.0344
indel.26072	0.0288	0.0087	0.0854	0.1194	0.1571	0.1366
indel.26073	-0.1045	-0.0969	-0.1072	-0.1479	-0.1158	-0.1387
indel.26079	-0.3879	-0.1662	-0.2844	0.0233	0.3433	0.4353
indel.26086	0.0977	0.1176	0.1673	0.138	0.296	0.2165
indel.26087	0.0662	0.0379	0.2172	0.2034	0.2509	0.3525
indel.26095	-0.2148	-0.129	-0.0698	-0.0027	0.0174	0.1003
indel.26097	0.0254	0.0737	0.0859	0.0951	0.0795	0.0767
indel.26100	-0.1133	0.0169	0.0447	0.0554	0.1058	0.1177
indel.26102	0.281	0.3986	0.3275	0.2436	0.2127	0.1712
indel.26111	-0.0287	0.0263	0.0315	0.0866	0.1053	0.1237
indel.26112	-0.0808	0.0371	0.0121	0.0682	0.0542	0.082
indel.26114	-0.1153	-0.0623	-0.0893	-0.0255	0.026	0.0404
indel.26129	-0.1343	-0.0642	-0.0853	-0.0457	-0.0538	-0.0282
indel.26133	-0.0223	-0.0168	0.0329	-0.0035	0.0718	0.1321
indel.26137	0.1383	0.2896	0.0696	0.0995	0.1912	0.2634
indel.26140	-0.044	-0.0113	0.0072	0.0229	0.068	-0.0077
indel.26189	-0.1962	0.0177	0.0971	0.1555	0.1764	0.1659
indel.26192	-0.3417	-0.2376	-0.0986	-0.0353	0.1389	0.0715
indel.26201	-0.8076	-0.7314	-0.4188	-0.4214	-0.208	-0.1082
indel.26202	0.0839	0.1539	0.1325	0.1734	0.1944	0.2052
indel.26250	-0.1946	-0.173	-0.0197	-0.0084	0.0337	0.0017
indel.26277	-0.0621	-0.0145	-0.013	0.0264	0.0658	-0.0046
indel.26281	-0.3422	-0.2071	-0.0491	-0.0476	0.1461	0.1967
indel.26285	-0.0146	0.073	0.1169	0.1177	0.2429	0.1905
indel.26310	-0.5352	-0.3536	-0.2456	-0.1144	-0.1039	0.143
indel.26312	-0.4449	-0.3218	-0.1643	-0.091	0.0656	0.1518
indel.26313	-0.3831	-0.2535	-0.1614	-0.1344	0.0565	0.097
indel.26326	-0.285	-0.1795	-0.1204	0.0001	0.1194	0.0664
indel.26328	0.2204	0.2201	0.2453	0.2137	0.197	0.1886
indel.26339	0.1584	0.1891	0.158	0.2291	0.2263	0.0825
indel.26341	-0.2401	-0.1506	-0.108	-0.0414	0.0393	0.1497
indel.26349	-0.1979	-0.0535	0.0098	0.0783	0.2212	0.2238
indel.26364	0.0429	0.042	0.0237	-0.0064	0.0834	0.0692
indel.26365	0.2246	0.1694	0.2096	0.1715	0.1284	0.0599
indel.26366	0.0847	0.0778	0.0649	-0.002	0.0499	0.0008
indel.26369	-0.5246	-0.2214	-0.0525	0.0375	0.1318	0.2335
indel.26387	0.0211	0.059	0.0618	0.0237	0.1004	0.0032
indel.26391	-0.2554	-0.1768	-0.1705	-0.0959	-0.0044	-0.07
indel.26402	0.2664	0.2728	0.3891	0.2614	0.3229	0.2756
indel.26409	-0.157	-0.1388	-0.1253	-0.0547	-0.0116	0.055
indel.26412	-0.1118	-0.0852	-0.08	-0.0777	-0.02	-0.0542
indel.26424	-0.2299	-0.1546	-0.2243	-0.1949	-0.0341	0.0642
indel.26443	-0.0804	-0.0312	-0.0076	0.0667	0.0808	0.1469
indel.26446	-0.573	-0.4373	-0.3493	-0.1295	-0.0342	0.2435
indel.26448	0.389	0.5273	0.3537	0.4099	0.3144	0.3842
indel.26451	-0.0921	-0.0539	-0.0449	-0.0083	0.0412	0.1021
indel.26461	0.1164	0.1183	0.1051	0.1336	0.2086	0.2518
indel.26462	-0.0003	0.0554	0.014	0.1252	0.2004	0.3911
indel.26471	0.1739	0.1854	0.2254	0.2653	0.2664	0.2475
indel.26476	-0.1581	-0.0794	-0.0483	-0.0018	-0.0111	0.0432
indel.26485	-0.0196	0.1361	0.347	0.4551	0.62	0.8071
indel.26489	-0.025	0.035	0.063	0.1257	0.1201	0.2105
indel.26519	-0.0682	0.0178	-0.0236	-0.0283	0.1104	0.1589
indel.26522	-0.3779	-0.2256	-0.0812	-0.0437	0.0739	0.2536
indel.26524	0.0417	0.0347	-0.0178	0.0647	0.0938	0.0731
indel.26537	-0.2515	-0.2431	-0.165	-0.1027	-0.0434	0.0312
indel.26547	0.02	0.0889	0.158	0.136	0.1866	0.0464
indel.26551	0.1066	0.0826	0.1223	0.1681	0.1359	0.1838
indel.26555	-0.2052	-0.2358	-0.1107	-0.0577	0.1225	0.1322
indel.26556	-0.2777	-0.1383	0.0082	0.1143	0.1453	0.3868
indel.26570	-0.1922	-0.0683	-0.1124	0.0151	0.1203	0.1705
indel.26575	0.6932	0.6491	0.6643	0.5884	0.3817	0.3523
indel.26579	-0.1677	-0.0893	-0.1278	-0.0252	0.0021	0.0348
indel.26580	-0.078	0.0607	-0.0279	0.1637	0.2377	0.3699
indel.26597	-0.1316	-0.1213	-0.0882	-0.048	-0.0202	-0.0818
indel.26601	0.3787	0.4409	0.4473	0.353	0.4049	0.2822
indel.26604	-0.0128	0.0103	0.0078	0.0314	0.0961	0.1276
indel.26606	-0.0819	-0.0058	0.0711	-0.0094	0.1688	0.2036
indel.26607	-0.0782	-0.0456	0.0012	0.0581	0.1094	0.1506
indel.26608	-0.2023	-0.1266	-0.0736	-0.0365	0.0516	0.0658
indel.26638	0.0698	0.0956	0.0859	0.1595	0.1304	0.1427
indel.26641	-0.0596	-0.069	-0.012	-0.0399	-0.0061	0.0296
indel.26643	-0.412	-0.374	-0.235	-0.1278	-0.0829	0.0817
indel.26649	0.1234	0.0728	0.1048	0.0591	0.0548	0.0517
indel.26657	-0.5938	-0.4139	-0.3097	-0.1903	-0.0893	0.0743
indel.26658	-0.3461	-0.2725	-0.1432	-0.0572	-0.0822	0.0486
indel.26660	-0.1073	-0.0333	0.0144	0.0783	0.0732	0.1055
indel.26684	0.0015	0.1238	0.1885	0.2239	0.1998	0.3309
indel.26689	0.0901	0.2785	0.2755	0.2406	0.2933	0.3376
indel.26700	-0.6026	-0.3994	-0.3329	-0.1784	-0.0181	0.2222
indel.26730	-0.1002	-0.0201	0.0265	-0.031	0.0672	0.0591
indel.26736	-0.595	-0.4943	-0.3551	-0.2815	-0.1225	0.0791
indel.26750	-0.2905	-0.1689	-0.1669	-0.0515	-0.045	0.0266
indel.26752	-0.494	-0.3909	-0.3902	-0.2977	-0.1286	-0.0092
indel.26754	0.2586	0.3125	0.3583	0.4689	0.4309	0.436
indel.26835	0.0575	0.2319	0.1248	0.1395	0.2771	0.1311
indel.26838	-0.1715	-0.0924	-0.0053	0.0573	-0.0051	0.1163
indel.26840	0.0024	0.0277	0.0549	0.018	0.0097	0.0396
indel.26860	0.2326	0.2084	0.2597	0.2277	0.2153	0.2835
indel.26861	0.093	0.049	0.1149	0.0822	0.1166	0.0629
indel.26874	0.0572	0.1156	0.0762	0.0819	0.0901	0.0539
indel.26886	0.0415	0.0959	0.0213	0.1436	0.1099	0.1128
indel.26894	0.148	0.1466	0.1519	0.1058	0.1052	0.1664
indel.26899	0.7409	0.644	0.6826	0.5395	0.4172	0.4508
indel.26903	0.0215	-0.0147	0.0093	0.0345	0.0532	0.072
indel.26908	-0.08	0.0097	0.0925	0.2372	0.2802	0.4452
indel.26915	-0.2177	-0.0834	-0.1397	0.0387	0.1656	0.2265
indel.26922	-0.0625	-0.1222	-0.0544	-0.0611	-0.0421	-0.0838
indel.26942	0.0077	0.0268	0.0204	0.0354	0.0398	0.0808
indel.26944	0.132	0.1431	0.1148	0.1459	0.1395	0.1266
indel.26951	-0.2828	-0.186	-0.2131	-0.1049	-0.0941	0.0507
indel.26958	-0.1419	-0.0386	0.047	0.1346	0.2747	0.2698
indel.26963	0.3778	0.4858	0.4453	0.4649	0.3676	0.2907
indel.26964	0.0878	0.0771	0.0429	0.1548	0.1178	0.1147
indel.26965	0.057	-0.0065	0.0508	-0.0051	0.0017	0.0177
indel.26967	0.0581	0.1416	0.0708	0.0931	0.0851	0.1139
indel.26968	0.2753	0.2958	0.2975	0.2367	0.2969	0.198
indel.26973	-0.0091	-0.0313	0.0665	0.0676	0.0584	0.0544
indel.26987	-0.1214	-0.0894	-0.0357	-0.0718	0.0111	0.0811
indel.26997	-0.1941	-0.1216	-0.0323	-0.0028	0.0194	0.1006
indel.27004	-0.1303	0.0262	0.0118	0.2145	0.2791	0.236
indel.27021	0.1927	0.2123	0.2678	0.2555	0.2497	0.3722
indel.27033	-0.1429	-0.1211	-0.1169	-0.0647	-0.0136	-0.1068
indel.27036	0.0024	0.062	0.0621	0.0796	0.2271	0.332
indel.27039	-0.1008	-0.0283	0.0031	0.0076	0.0704	0.0895
indel.27041	0.0348	0.0336	0.0081	0.1007	0.103	0.1094
indel.27044	-0.0937	-0.0178	-0.0015	0.0298	0.1833	0.124
indel.27045	0.188	0.3486	0.3108	0.4004	0.3729	0.4184
indel.27062	0.2583	0.2262	0.2056	0.1883	0.2252	0.1869
indel.27069	0.1927	0.1954	0.2002	0.0963	0.1263	0.1201
indel.27077	0.1042	0.0947	0.0697	0.1005	0.0595	0.087
indel.27096	0.1711	0.1236	0.1337	0.0978	0.0872	0.1815
indel.27116	0.1004	0.164	0.2581	0.2776	0.3186	0.482
indel.27158	-0.0583	-0.0355	-0.1214	-0.0723	-0.0731	-0.011
indel.27174	0.0694	0.0604	0.1315	0.0786	0.135	0.1547
indel.27175	0.08	0.0538	0.1249	0.1039	0.148	0.1365
indel.27178	0.1393	0.1882	0.1747	0.1256	0.1186	0.1259
indel.27191	0.0416	0.138	0.09	0.1428	0.157	0.1718
indel.27225	-0.0085	0.0242	-0.0701	-0.0148	0.0254	-0.0148
indel.27241	-0.045	-0.0489	-0.0366	-0.0535	-0.0284	-0.0574
indel.27243	-0.0833	-0.104	-0.0403	-0.0627	0.0358	0.1383
indel.27262	-0.0251	0.003	0.0539	0.105	0.2171	0.2793
indel.27275	-0.1015	-0.0574	-0.0853	-0.0138	0.0867	0.1428
indel.27289	-0.1268	-0.1211	0.0639	0.0845	0.1859	0.3563
indel.27305	-0.3048	-0.1078	-0.121	0.0448	0.1947	0.3905
indel.27308	-0.0297	-0.066	-0.0614	-0.0023	0.0691	0.0914
indel.27310	0.1782	0.2502	0.2966	0.3395	0.3619	0.478
indel.27315	-0.0735	-0.0067	0.0466	0.033	0.1304	0.1538
indel.27318	-0.1319	-0.1202	-0.122	-0.0925	-0.0378	0.0264
indel.27326	-0.1987	-0.1342	-0.0658	0.0663	0.1342	0.3041
indel.27327	-0.1503	-0.0319	-0.0077	0.1376	0.1919	0.3959
indel.27339	0.2462	0.2644	0.2616	0.3257	0.3112	0.4361
indel.27347	-0.0196	0.0078	0.0134	0.0411	0.0817	0.0885
indel.27366	0.332	0.348	0.358	0.3736	0.3332	0.4065
indel.27373	0.1871	0.2107	0.1685	0.1912	0.2225	0.1563
indel.27378	0.0024	0.0241	0.0541	0.0955	0.0903	0.1151
indel.27382	0.3761	0.4614	0.5274	0.6152	0.6801	0.8534
indel.27395	0.097	0.1201	0.2207	0.2317	0.3152	0.3685
indel.27418	0.0271	0.0259	0.0064	0.0335	0.1399	0.2356
indel.27429	0.0089	0.0126	0.0589	0.0838	0.1489	0.2971
indel.27435	-0.0241	-0.0404	0.0103	0.1	0.1172	0.1237
indel.27460	0.061	0.0743	0.0681	0.0681	0.0668	0
indel.27463	0.0196	0.1625	0.1038	0.1388	0.1397	0.129
indel.27467	-0.1082	-0.0679	0.0097	0.0294	0.0426	0.1325
indel.27485	0.1273	0.0565	0.0891	0.1016	0.0892	0.1186
indel.27488	0.1613	0.1042	0.0722	0.1113	0.1116	0.0841
indel.27490	0.0608	0.0316	-0.0494	-0.0411	0.0533	0.02
indel.27491	-0.0005	-0.0285	-0.0097	-0.0074	-0.004	0.0549
indel.27539	0.0108	0.0024	0.0104	-0.0037	0.0191	0.02
indel.27540	0.0919	0.0819	0.1191	0.1017	0.0589	0.1379
indel.27544	-0.1853	-0.0954	-0.0685	0.0278	0.03	0.1892
indel.27588	0.0788	0.0801	0.1054	0.0629	0.0934	0.0289
indel.27594	-0.1633	-0.124	-0.1605	-0.0899	-0.0331	-0.0792
indel.27595	-0.2333	-0.2697	-0.2132	-0.2275	-0.1368	-0.0945
indel.27610	-0.0345	0.02	0.0044	0.0299	0.0109	-0.0009
indel.27614	0.0334	0.078	0.1052	0.0784	0.0751	0.1003
indel.27635	0.2998	0.3582	0.2969	0.2992	0.2907	0.3481
indel.27686	0.1292	0.1499	0.1785	0.1756	0.1708	0.145
indel.27693	0.0118	0.0396	0.0163	0.0826	0.1144	0.1602
indel.27707	0.0317	0.0516	0.1051	0.0691	0.1246	0.0997
indel.27709	0.0256	0.0727	-0.0102	0.1113	0.1032	0.2492
indel.27727	-0.0918	-0.0735	-0.0357	-0.1003	-0.0005	0.0501
indel.27744	0.0402	0.0245	0.0373	0.1054	0.1039	0.1479
indel.27761	-0.1628	-0.1706	-0.126	-0.0857	-0.0546	0.1128
indel.27763	0.0434	-0.0098	0.0527	0.1072	0.0962	0.155
indel.27846	-0.0127	0.0426	-0.0167	0.0272	0.033	0.0407
indel.27854	0.1988	0.1958	0.1844	0.2321	0.2744	0.3369
indel.27856	0.182	0.1254	0.1082	0.151	0.1531	0.1912
indel.27881	0.1457	0.1977	0.1378	0.1725	0.248	0.348
indel.27888	-0.0477	-0.0062	0.0397	0.066	0.1354	0.16
indel.27893	-0.0392	0.0004	-0.0488	0.0333	0.1767	0.3137
indel.27906	0.0862	0.1486	0.0947	0.1484	0.1024	0.1836
indel.27936	-0.0816	-0.007	-0.0386	0.0003	0.0721	0.1551
indel.27939	-0.051	-0.059	-0.0531	-0.0533	-0.087	-0.0134
indel.27967	0.0472	0.0953	0.0506	0.083	0.0769	0.1273
indel.27974	0.0666	0.0421	0.0903	0.1387	0.0968	0.2185
indel.27976	0.5552	0.6872	0.6884	0.7433	0.786	0.7704
indel.27983	0.0719	0.0022	0.0414	0.0281	-0.0026	0.1504
indel.27991	0.2776	0.4003	0.5676	0.5919	0.6347	0.876
indel.27994	0.0616	0.1338	0.1242	0.1769	0.2078	0.345
indel.28006	0.2255	0.3426	0.2682	0.3196	0.4362	0.5183
indel.28009	-0.1332	-0.1304	-0.0878	-0.056	0.0127	0.0867
indel.28021	-0.2762	-0.1659	-0.0922	-0.0487	0.0428	0.2099
indel.28024	0.3613	0.5535	0.5544	0.5751	0.6403	0.7879
indel.28031	-0.1001	-0.0662	-0.0125	-0.0428	0.003	0.1284
indel.28035	0.1909	0.1975	0.2388	0.2489	0.2392	0.2602
indel.28037	0.031	-0.034	-0.0109	0.0272	0.0383	0.0954
indel.28044	-0.05	-0.0351	0.0134	0.0048	0.0418	0.0586
indel.28046	0.101	0.1054	0.0095	0.1058	0.0792	0.1289
indel.28050	0.0083	-0.0283	-0.0169	0.0266	0.0624	0.06
indel.28054	-0.089	0.0104	-0.0125	0.1431	0.2184	0.3298
indel.28083	0.0549	0.0438	0.0164	0.0552	0.061	0.0669
indel.28104	0.4816	0.4546	0.4477	0.4132	0.3784	0.4795
indel.28105	0.1615	0.1367	0.1846	0.2167	0.2085	0.3231
indel.28116	0.0899	0.1152	0.1148	0.144	0.1146	0.1806
indel.28126	0.0534	0.0776	0.0389	0.0832	0.1489	0.2164
indel.28134	0.1196	0.0446	0.0987	0.1219	0.1563	0.2578
indel.28143	-0.0764	-0.0071	0.1321	0.1293	0.1239	0.3298
indel.28146	0.0362	0.0112	-0.0006	0.0679	0.1192	0.2018
indel.28178	-0.0591	-0.1618	-0.0664	-0.054	0.0266	0.0593
indel.28179	0.0127	0.0304	0.112	0.1233	0.1396	0.1707
indel.28185	0.1862	0.1652	0.2112	0.1718	0.2011	0.1968
indel.28189	-0.0628	-0.0293	0.033	0.1229	0.1897	0.2734
indel.28191	0.1204	0.0929	0.0608	0.163	0.0839	0.0955
indel.28204	0.0993	0.1038	0.0972	0.0984	0.0776	0.1149
indel.28215	0.0445	0.0768	0.1304	0.0408	0.1485	0.2457
indel.28224	-0.1213	-0.0587	-0.0486	-0.0102	-0.048	0.0126
indel.28232	0.0148	0.0536	0.0986	0.1719	0.2114	0.2775
indel.28255	0.4007	0.3826	0.4142	0.3659	0.3538	0.3953
indel.28259	-0.0598	-0.0629	-0.0617	-0.0008	-0.044	0.0738
indel.28278	0.0885	0.1394	0.1132	0.1199	0.0867	0.1714
indel.28294	-0.0463	-0.0874	0.0009	0.0332	-0.0066	-0.0085
indel.28295	0.0379	0.1237	0.0657	0.0274	0.0194	0.0641
indel.28298	0.3073	0.5057	0.5349	0.5327	0.6132	0.6507
indel.28303	-0.0552	-0.0512	-0.0263	0.0109	0.003	-0.0424
indel.28323	-0.4491	-0.3799	-0.2922	-0.1866	-0.0887	0.0519
indel.28349	-0.1273	-0.171	-0.196	-0.2867	-0.1961	-0.1583
indel.28374	-0.0921	-0.1155	-0.0932	-0.1114	-0.0464	-0.0442
indel.28432	0.0276	0.0396	0.0248	0.0349	0.0576	0.0894
indel.28437	-0.0074	-0.0569	-0.0081	-0.033	0.0416	0.0045
indel.28455	0.1448	0.158	0.1175	0.1776	0.1685	0.1772
indel.28456	0.53	0.5775	0.6031	0.5142	0.4178	0.4829
indel.28467	-0.198	-0.0973	-0.0444	-0.0631	0.0326	0.1491
indel.28471	-0.0133	0.0675	0.0728	0.1734	0.2093	0.2236
indel.28476	0.0325	0.0909	0.1588	0.2126	0.1283	0.1367
indel.28478	-0.2255	-0.1681	-0.0535	0.0266	0.0957	0.0695
indel.28480	-0.4732	-0.3201	-0.2793	-0.1273	0.0101	0.1083
indel.28481	-0.8198	-0.6087	-0.4106	-0.217	-0.1105	0.1748
indel.28484	-0.104	0.0562	0.1921	0.2425	0.3947	0.4431
indel.28485	-0.1394	-0.0855	0.0222	0.1214	0.1419	0.1287
indel.28487	-0.1857	-0.1788	-0.1207	-0.0414	0.0329	0.0872
indel.28488	-0.3531	-0.3281	-0.0382	-0.0483	0.0137	0.0244
indel.28489	-0.4281	-0.1993	-0.1515	0.0537	0.0819	0.1072
indel.28490	-0.4143	-0.3531	-0.2214	-0.2073	-0.0875	-0.0163
indel.28491	-0.353	-0.1641	-0.0907	-0.085	0.0475	0.1496
indel.28492	-0.1481	-0.1028	-0.0557	0.0096	0.0038	-0.0219
indel.28498	-0.3819	-0.2308	-0.1025	-0.0627	0.0517	0.0705
indel.28499	0.055	0.3657	0.397	0.469	0.58	0.591
indel.28513	-0.2008	-0.1833	-0.1782	-0.1282	-0.115	-0.0937
indel.28515	0.1969	0.217	0.1775	0.2021	0.1552	0.1991
indel.28534	0.2571	0.3114	0.3083	0.3776	0.3513	0.4956
indel.28535	0.0919	0.1448	0.1451	0.1832	0.2494	0.3225
indel.28536	-0.0817	0.0593	0.0253	0.1511	0.1774	0.266
indel.28538	-0.0223	-0.0118	-0.0154	0.1039	0.1662	0.2963
indel.28539	-0.1177	-0.0887	-0.1079	0.0104	-0.0056	0.1458
indel.28540	-0.1087	-0.0554	-0.0712	0.0005	0.104	0.2499
indel.28541	-0.236	-0.1343	-0.0456	0.0727	0.169	0.5132
indel.28544	-0.0071	0.0276	0.0033	0.0819	0.2071	0.4834
indel.28594	0.1346	0.131	0.1245	0.1904	0.147	0.1659
indel.28613	0.2746	0.2165	0.2957	0.2946	0.2631	0.3722
indel.28628	0.0768	0.0854	0.087	0.1076	0.1293	0.1532
indel.28645	-0.5135	-0.3504	-0.2973	-0.2416	-0.122	-0.006
indel.28655	-0.0512	-0.1396	-0.0425	-0.0543	-0.0207	0.0286
indel.28672	-0.2633	-0.1533	-0.0533	0.0221	0.2884	0.2908
indel.28675	-0.1233	-0.0808	-0.0977	-0.0454	-0.064	-0.0291
indel.28685	0.267	0.3618	0.474	0.4009	0.3122	0.3476
indel.28687	-0.5827	-0.383	-0.1887	-0.138	-0.0899	0.0404
indel.28691	-0.1013	0.08	0.1712	0.2425	0.2318	0.2695
indel.28702	0.0459	0.0467	-0.0232	-0.0064	0.0066	0.0358
indel.28704	0.0955	0.0905	0.0757	0.092	0.1028	0.0041
indel.28709	0.0596	0.0258	0.0888	0.0523	0.0121	0.0713
indel.28710	0.432	0.4595	0.4758	0.4455	0.3876	0.4589
indel.28716	-0.0095	0.0843	0.1406	0.2062	0.1954	0.2513
indel.28718	-0.1093	-0.0985	-0.0932	-0.0097	0.0166	0.0404
indel.28725	-0.0383	0.0097	0.0507	0.0489	0.0623	0.1275
indel.28738	0.1061	0.0614	0.002	0.0929	0.1205	0.0416
indel.28740	0.0532	0.1241	0.0956	0.1124	0.1819	0.1735
indel.28748	-0.2531	-0.1375	-0.1489	-0.0934	-0.0447	0.058
indel.28750	-0.1543	-0.0614	-0.01	0.0209	0.1054	0.0895
indel.28760	-0.0057	0.0825	0.1337	0.1697	0.1977	0.2878
indel.28764	-0.0146	-0.0442	-0.0139	-0.035	-0.0244	-0.0314
indel.28772	-0.1929	-0.1682	-0.1535	-0.0459	-0.014	0.1003
indel.28779	-0.1487	-0.0843	-0.0708	-0.0545	-0.053	-0.0163
indel.28781	-0.0389	0.0443	0.1263	0.1268	0.1566	0.128
indel.28786	0.2209	0.2129	0.1675	0.2301	0.2675	0.2386
indel.28789	0.3383	0.418	0.4516	0.4979	0.5137	0.4609
indel.28799	-0.0808	-0.1015	0.0053	-0.0141	0.088	0.112
indel.28806	-0.0065	0.0169	0.0344	0.0023	0.0595	0.0689
indel.28819	0.0144	0.0869	0.0004	0.0914	0.0932	0.0328
indel.28823	-0.0167	0.0089	-0.0072	0.0152	-0.0164	0.0394
indel.28845	0.5562	0.6553	0.8356	0.7566	0.7562	0.8525
indel.28849	-0.0317	-0.0043	-0.0474	0.0036	0.1275	0.1683
indel.28853	-0.1375	-0.1289	-0.1229	-0.1045	-0.02	-0.0265
indel.28855	0.3333	0.3984	0.2997	0.2184	0.2781	0.1983
indel.28856	0.0063	0.0223	0.0639	0.0195	0.0596	0.0255
indel.28871	0.0513	0.0802	0.1001	0.2242	0.2715	0.3218
indel.28888	0.0781	0.0573	0.0754	0.0837	0.0815	0.0898
indel.28897	-0.0296	0.0528	0.1325	0.1688	0.2745	0.1907
indel.28899	0.2544	0.3764	0.3391	0.2039	0.3731	0.2954
indel.28918	-0.7437	-0.5731	-0.326	-0.3349	-0.0945	0.009
indel.28929	-0.0599	-0.0526	0.0017	-0.0129	0.0078	0.0283
indel.28930	-0.1852	-0.208	-0.1006	0.0669	0.0149	0.0597
indel.28935	-0.6704	-0.3436	-0.2852	-0.1793	-0.1285	0.0329
indel.28989	-0.4713	-0.2052	-0.2241	-0.0798	-0.0206	0.1747
indel.28991	0.1476	0.2594	0.2045	0.1796	0.2874	0.4184
indel.29030	0.051	0.008	0.0736	0.0606	0.1139	0.1715
indel.29031	-0.1057	-0.0457	0.0712	0.0881	0.1293	0.223
indel.29037	-0.0571	-0.0987	-0.0288	0.0191	0.0177	0.0798
indel.29041	-0.0487	0.0146	0.0419	0.0959	0.1015	0.1634
indel.29046	-0.1817	-0.1752	-0.1269	-0.0339	-0.0195	0.0586
indel.29048	-0.1295	-0.1041	-0.0926	-0.0444	0.0196	0.0667
indel.29052	-0.1696	-0.1155	-0.0674	-0.0212	0.0013	0.0243
indel.29059	-0.2393	-0.2161	-0.1957	-0.0948	-0.0509	0.1153
indel.29064	0.2847	0.4489	0.5335	0.3111	0.3554	0.4547
indel.29091	0.256	0.2792	0.1681	0.2541	0.1476	0.2694
indel.29094	0.0322	0.0707	0.0914	0.1344	0.1393	0.058
indel.29101	-0.1304	-0.0574	0.046	0.0167	0.2577	0.2417
indel.29102	-0.1385	-0.0355	-0.0482	0.0293	0.1168	0.0743
indel.29103	-0.0522	0.0567	0.0741	0.1213	0.1923	0.2087
indel.29104	-0.151	-0.0004	-0.0955	-0.0047	0.0696	0.1068
indel.29105	-0.068	0.0391	0.0612	0.2167	0.215	0.3079
indel.29108	0.0484	0.0658	0.0341	0.0718	0.0605	0.0245
indel.29113	-0.1189	-0.053	-0.0743	-0.0495	-0.0265	-0.0559
indel.29142	-0.0667	-0.0451	-0.0756	-0.0272	0.0067	-0.033
indel.29143	-0.1741	-0.1687	-0.1639	-0.1058	-0.0814	-0.1295
indel.29146	0.116	0.0682	0.0664	0.0913	0.0798	0.0412
indel.29154	-0.2813	-0.2319	-0.1715	-0.1763	-0.0779	-0.0436
indel.29157	-0.2907	-0.1184	-0.0883	-0.0792	0.071	0.1225
indel.29162	0.2809	0.4011	0.3765	0.3589	0.3454	0.2737
indel.29165	0.1077	0.1248	0.056	0.1132	0.1336	0.0525
indel.29167	0.112	0.1654	0.1976	0.2218	0.2495	0.2744
indel.29169	-0.069	-0.0385	0.0057	0.0531	0.0192	0.0701
indel.29177	0.2419	0.3423	0.3107	0.298	0.3066	0.1594
indel.29179	0.1173	0.1195	0.1038	0.0803	0.0608	-0.0137
indel.29195	-0.1613	-0.1216	-0.1207	0.0045	0.0408	0.135
indel.29202	-0.6076	-0.4289	-0.3326	-0.1757	-0.0521	0.1262
indel.29207	-0.0355	-0.022	0.0717	0.0404	0.0948	0.0513
indel.29213	-0.1694	-0.1464	-0.1215	-0.0134	0.0325	0.1088
indel.29222	0.1111	0.0098	0.0631	0.0399	0.0464	0.0366
indel.29224	0.4262	0.4352	0.4711	0.4424	0.3757	0.3979
indel.29225	-0.1914	-0.1339	-0.0744	-0.0079	0.0213	0.0598
indel.29234	0.4126	0.4016	0.4582	0.4307	0.423	0.4799
indel.29241	-0.0123	-0.0102	-0.0258	0.0182	0.0055	-0.0197
indel.29246	-0.0925	-0.046	-0.0669	0.0108	0.0175	0.0205
indel.29261	0.0289	0.0848	0.1608	0.1983	0.2379	0.241
indel.29263	-0.0918	-0.1369	-0.1392	-0.0149	-0.0335	0.0143
indel.29272	-0.3858	-0.2749	-0.2381	-0.1222	-0.12	-0.0492
indel.29283	-0.5103	-0.4298	-0.3105	-0.2158	-0.0396	0.0107
indel.29285	-0.3697	-0.2813	-0.1364	-0.0822	0.0822	0.13
indel.29286	-0.325	-0.2072	-0.2066	-0.0979	0.0625	0.0817
indel.29287	-0.0764	-0.0719	-0.0248	-0.0214	0.0387	0.078
indel.29290	-0.422	-0.3338	-0.2116	-0.1722	-0.0702	-0.077
indel.29303	-0.1654	-0.107	-0.052	-0.0662	-0.0002	0.0814
indel.29305	-0.0568	-0.0045	0.0183	0.0755	0.0709	0.1281
indel.29343	0.0245	0.0638	0.0919	0.1266	0.1312	0.1485
indel.29349	-0.4643	-0.4099	-0.1896	-0.048	0.095	0.1987
indel.29359	0.0766	0.1284	0.1188	0.0998	0.1033	0.2132
indel.29360	0.237	0.2007	0.2148	0.2431	0.2176	0.2574
indel.29383	0.0237	0.0469	0.1165	0.1734	0.3229	0.202
indel.29396	0.046	-0.0013	0.0819	0.0717	0.032	0.023
indel.29397	0.1216	0.2139	0.1363	0.1294	0.0895	0.0943
indel.29417	0.4382	0.458	0.3811	0.4316	0.2815	0.3151
indel.29428	0.161	0.1156	0.1598	0.1596	0.1439	0.1615
indel.29440	-0.4826	-0.314	-0.2579	-0.1212	-0.0454	0.1447
indel.29454	-0.1093	-0.0796	-0.0991	-0.0531	-0.0346	-0.018
indel.29470	-0.063	-0.0301	-0.0409	0.0079	0.0121	0.0225
indel.29474	0.1262	0.1017	0.1683	0.0828	0.1443	0.1262
indel.29480	-0.1894	-0.1524	0.0209	0.0132	0.0729	0.188
indel.29482	-0.0266	0.0115	-0.0143	0.0376	0.0214	0.0568
indel.29484	-0.1984	-0.1651	-0.1954	-0.0822	-0.0536	-0.0796
indel.29493	0.3206	0.3454	0.4181	0.3968	0.4262	0.4737
indel.29494	-0.1919	-0.1731	-0.1445	-0.0259	0.0605	0.0757
indel.29496	0.4185	0.4137	0.3866	0.3554	0.3204	0.3143
indel.29504	-0.0976	-0.0293	-0.0609	0.0237	0.0811	0.1677
indel.29506	-0.1919	-0.0656	0.0095	0.0691	0.237	0.3338
indel.29507	-0.1459	-0.0695	-0.0697	0.0318	0.0759	0.1772
indel.29516	-0.111	-0.0489	-0.0646	-0.0289	0.0486	0.0979
indel.29521	0.114	0.1216	0.1336	0.1345	0.1999	0.1728
indel.29538	0.1576	0.2124	0.2338	0.205	0.2395	0.2482
indel.29542	-0.1054	-0.0805	-0.0683	-0.0433	0.0301	0.0099
indel.29543	0.0573	0.0278	0.0039	0.0465	0.0599	0.0691
indel.29547	-0.0662	-0.0723	0.0451	0.1276	0.1853	0.3544
indel.29552	-0.1225	-0.0133	-0.0337	-0.0213	-0.0094	-0.0929
indel.29561	-0.0205	-0.0637	-0.0302	-0.0266	0.0371	-0.0124
indel.29574	-0.0222	-0.0176	0.0911	0.0081	0.1208	0.1153
indel.29582	0.0915	0.1508	0.2054	0.2642	0.327	0.3586
indel.29611	-0.0361	-0.0517	0.0233	-0.0286	-0.0268	-0.0181
indel.29617	0.2769	0.2448	0.2964	0.3254	0.3216	0.3019
indel.29650	-0.0502	-0.0391	-0.0436	0.0131	0.0039	0.0499
indel.29656	0.2661	0.3442	0.3687	0.4272	0.4618	0.4313
indel.29665	-0.0951	-0.0912	-0.1106	-0.0493	-0.0378	-0.0128
indel.29678	-0.0723	-0.0466	-0.0577	-0.0046	0.0323	-0.0061
indel.29683	-0.0697	-0.0423	0.0461	0.0211	0.0587	0.0763
indel.29687	-0.0518	-0.0573	-0.0444	-0.0178	-0.0233	-0.0704
indel.29703	0.1147	0.1167	0.0684	0.1333	0.1079	0.1236
indel.29706	-0.2813	-0.1568	-0.1123	-0.0311	0.0914	0.2712
indel.29737	-0.1308	-0.0568	0.0328	0.1392	0.1372	0.3174
indel.29747	-0.1154	-0.0638	-0.0321	0.0239	0.0295	0.0743
indel.29765	0.0212	-0.01	0.0201	0.057	0.0989	0.0725
indel.29766	-0.0316	0.0743	0.1511	0.1085	0.0823	0.0479
indel.29768	0.2507	0.2453	0.2446	0.1978	0.2219	0.215
indel.29771	-0.1321	-0.0738	0.0193	0.0446	0.0659	0.0707
indel.29776	-0.0597	-0.1019	-0.0541	-0.0146	-0.0251	0.0323
indel.29784	0.125	0.0631	0.179	0.1821	0.1923	0.1733
indel.29795	0.015	0.0448	0.0924	0.1147	0.0907	0.0478
indel.29807	-0.1379	-0.0737	-0.0593	-0.0082	0.0522	0.1033
indel.29809	-0.3598	-0.2485	-0.1399	-0.0671	-0.0113	0.0194
indel.29822	-0.1883	-0.0433	-0.0657	0.0155	0.0273	0.0612
indel.29835	-0.1025	-0.0037	0.0056	0.1523	0.1523	0.2067
indel.29869	-0.1655	-0.1553	-0.1406	-0.1172	-0.0935	-0.071
indel.29871	-0.161	-0.1371	-0.1574	-0.1337	-0.0631	-0.0571
indel.29885	0.0798	0.1232	0.1431	0.0943	0.1361	0.1015
indel.29887	-0.1702	-0.1929	-0.1315	-0.1521	-0.0913	-0.1891
indel.29918	-0.3244	-0.256	-0.2712	-0.159	-0.0711	-0.0285
indel.29933	-0.2175	-0.1636	-0.0254	0.0568	0.1672	0.2456
indel.29943	-0.0171	0.0427	0.0437	0.1009	0.1018	0.1799
indel.29945	-0.2786	-0.1808	-0.0333	0.0147	0.1667	0.107
indel.29957	0.1039	0.1403	0.1329	0.1204	0.0824	0.0688
indel.29959	-0.1171	-0.07	-0.0446	-0.0067	-0.0489	-0.0475
indel.29963	-0.2667	-0.2081	-0.1425	-0.125	-0.0377	-0.1067
indel.29976	-0.0108	0.013	0.0201	0.1272	0.1197	0.1437
indel.29987	0.6887	0.7297	0.6737	0.6261	0.5112	0.5226
indel.29989	-0.2449	-0.1088	-0.0841	-0.0267	0.0189	0.126
indel.29991	-0.2627	-0.1847	-0.1771	-0.0304	-0.0303	0.0375
indel.29996	-0.2252	-0.1689	-0.0933	0.0144	0.07	0.2247
indel.30016	-0.2424	-0.2664	-0.2633	-0.2259	-0.0818	-0.0593
indel.30017	0.364	0.4106	0.3853	0.3031	0.354	0.2906
indel.30021	-0.014	-0.0518	-0.0509	-0.0448	0.0436	0.0343
indel.30031	0.101	0.2345	0.2781	0.3011	0.4203	0.4531
indel.30033	-0.1346	0.0129	0.021	0.0212	0.0968	0.1389
indel.30063	-0.0047	0.0011	0.0423	0.0132	-0.0058	-0.0125
indel.30066	0.2132	0.2441	0.2153	0.1533	0.1859	0.1061
indel.30072	0.142	0.0668	0.0819	0.0628	0.0483	0.0813
indel.30078	0.0146	-0.0033	0.0563	0.0674	0.086	0.0625
indel.30087	-0.1659	-0.172	-0.0764	0.0446	-0.0192	0.1846
indel.30101	0.1445	0.1831	0.2085	0.1784	0.1054	0.0952
indel.30119	-0.005	0.0569	0.0545	0.0259	0.031	0.0818
indel.30132	0.0831	0.0197	0.0662	0.0404	0.0279	0.0294
indel.30134	0.255	0.2487	0.293	0.285	0.3646	0.3396
indel.30150	0.1766	0.1704	0.1794	0.1787	0.1432	0.1587
indel.30153	0.039	-0.0112	-0.0205	-0.0674	-0.017	0.0083
indel.30163	0.022	-0.0064	0.0369	0.0404	0.0662	0.0336
indel.30166	-0.0929	-0.086	0.0024	-0.0074	0.0722	0.0724
indel.30167	0.1222	0.138	0.1361	0.213	0.1396	0.1008
indel.30182	-0.1745	-0.1082	-0.0687	-0.0554	0.0147	-0.0141
indel.30186	-0.15	-0.0171	0.0352	0.0671	0.1632	0.1461
indel.30195	-0.0006	-0.0352	0.0765	0.0976	0.1272	0.1392
indel.30197	0.0493	0.1651	0.2412	0.2201	0.2114	0.1743
indel.30198	-0.1073	-0.0866	-0.0868	-0.0284	-0.0497	-0.0426
indel.30199	-0.0592	0.0134	0.004	0.0871	0.0743	0.0484
indel.30206	0.2966	0.2965	0.2478	0.2812	0.2171	0.1465
indel.30214	-0.0558	-0.0944	-0.0159	0.0385	0.0141	0.0388
indel.30221	-0.2734	-0.2097	-0.2632	-0.199	-0.133	-0.1797
indel.30251	-0.0238	-0.0507	-0.0343	0.0486	0.0844	0.1005
indel.30253	0.1173	0.1314	0.1567	0.2567	0.2475	0.2037
indel.30327	0.1906	0.1318	0.2453	0.2064	0.1912	0.1432
indel.30347	-0.1787	-0.0686	-0.0897	-0.0383	0.0248	0.0525
indel.30348	0.2347	0.2395	0.1999	0.2159	0.1766	0.0835
indel.30352	0.0728	0.1066	0.0953	0.1755	0.087	0.1897
indel.30353	0.0071	-0.017	-0.0216	0.0077	0.0298	0.0202
indel.30384	0.0688	0.0606	0.0459	0.0366	0.0725	0.0169
indel.30432	0.1869	0.2564	0.2578	0.3743	0.4003	0.4876
indel.30442	0.0641	-0.0154	-0.0089	0.0419	0.0459	0.0376
indel.30443	0.0514	-0.0152	0.0143	0.0288	-0.0009	0.0201
indel.30457	0.0448	0.1074	0.0642	0.0062	0.1092	0.1089
indel.30466	-0.0099	-0.0017	-0.0283	-0.0283	0.0644	0.0886
indel.30477	-0.1515	-0.102	-0.1226	-0.0437	-0.0777	-0.0974
indel.30482	0.3377	0.2702	0.2889	0.2713	0.2492	0.1801
indel.30514	0.0857	0.0218	0.0275	0.0467	-0.0213	0.0522
indel.30522	-0.1373	-0.1002	-0.054	-0.0568	-0.0383	-0.0321
indel.30524	0.0207	-0.0043	0.0228	-0.0015	-0.0217	-0.0132
indel.30526	-0.0924	-0.1142	-0.1145	-0.1123	-0.148	-0.1618
indel.30532	0.0056	0.0044	0.0551	-0.0652	0.0282	0.0129
indel.30534	-0.0221	-0.0746	-0.0679	-0.0433	-0.0387	-0.0985
indel.30542	-0.1759	-0.1949	-0.1439	-0.1504	-0.1321	-0.1445
indel.30545	-0.2717	-0.2385	-0.2015	-0.0994	-0.1231	-0.0699
indel.30547	-0.131	-0.0793	-0.0762	-0.0885	-0.1044	-0.0558
indel.30552	-0.0574	-0.1188	-0.1297	-0.1276	-0.1345	-0.1138
indel.30553	-0.0115	0.0139	0.0253	-0.0179	0.056	-0.0198
indel.30555	-0.058	-0.0273	-0.0466	0.0202	0.012	0.0211
indel.30558	-0.0805	-0.0925	-0.0682	-0.0386	0.0069	-0.0169
indel.30567	-0.0222	-0.0284	-0.0005	0.0097	-0.0113	-0.0372
indel.30573	0.0071	0.0486	0.0195	0.0683	0.0975	0.0454
indel.30577	0.0819	0.063	0.1018	0.1252	0.1035	0.0639
indel.30579	0.3524	0.4133	0.326	0.309	0.3453	0.2742
indel.30589	0.1205	0.2142	0.1936	0.2122	0.2487	0.2467
indel.30591	0.4208	0.386	0.4778	0.3964	0.3815	0.3717
indel.30593	-0.0719	-0.0606	-0.0823	0.0692	0.0114	0.1534
indel.30601	-0.0328	0.0549	0.0621	0.0694	0.1075	0.1281
indel.30602	-0.2752	-0.195	-0.1053	0.1356	0.141	0.3704
indel.30620	0.0138	0.0564	0.0316	0.0337	0.0352	0.0927
indel.30635	0.3054	0.3234	0.3573	0.3517	0.3815	0.3601
indel.30647	0.0258	0.0134	0.0473	0.0747	0.071	0.0806
indel.30651	0.0523	0.0039	0.058	0.0097	0.0169	-0.0149
indel.30652	0.0148	0.0805	0.1141	0.0807	0.0593	0.0032
indel.30656	0.039	0.0485	0.0509	0.0552	0.0474	0.0225
indel.30660	0.2782	0.2977	0.2647	0.2896	0.2204	0.1932
indel.30664	0.0245	0.0711	0.0273	0.0747	0.0363	0.0671
indel.30675	-0.0935	0.0094	0.0196	0.0515	0.1407	0.18
indel.30686	0.2976	0.3111	0.2792	0.2786	0.1933	0.1334
indel.30696	0.187	0.147	0.2254	0.1687	0.2145	0.2042
indel.30699	0.0155	0.0435	0.0451	0.0843	0.0915	0.1272
indel.30701	-0.0402	-0.0483	0.0296	-0.0505	0.0014	0.0154
indel.30704	-0.0949	0.0703	0.0304	0.0835	0.0362	0.1454
indel.30706	-0.034	-0.0373	-0.0662	0.0088	0.0307	0.0658
indel.30708	0.0606	0.0328	0.0678	0.0588	0.0868	0.0452
indel.30712	0.1609	0.1299	0.1461	0.1817	0.1759	0.1441
indel.30723	0.0264	0.007	0.0075	-0.0547	0.0242	-0.0589
indel.30724	0.2225	0.1616	0.2197	0.1195	0.1755	0.1412
indel.30727	0.077	0.0344	0.0034	-0.0123	-0.0136	-0.046
indel.30728	0.3416	0.3308	0.3404	0.2687	0.2974	0.27
indel.30777	0.0752	0.0723	0.1061	0.0988	0.0704	0.1719
indel.30793	0.4385	0.6017	0.5173	0.6038	0.6951	0.792
indel.30800	-0.1255	-0.1392	-0.1294	-0.0906	-0.0785	-0.038
indel.30804	0.176	0.1546	0.1527	0.124	0.1468	0.1432
indel.30809	0.0818	0.1146	0.0994	0.1455	0.1626	0.1334
indel.30810	0.1163	0.1229	0.0728	0.1073	0.1143	0.0695
indel.30813	0.1057	0.1245	0.2008	0.1519	0.254	0.227
indel.30822	0.263	0.1658	0.1756	0.164	0.1567	0.0793
indel.30825	0.0251	0.058	0.1231	0.0376	0.0682	0.0819
indel.30831	-0.2124	-0.0957	0.0668	0.0413	0.2127	0.2428
indel.30833	-0.0498	0.0268	0.0688	0.0883	0.1931	0.1044
indel.30835	0.0645	-0.0009	0.0232	-0.027	0.0368	-0.0144
indel.30837	0.1147	0.2573	0.2589	0.3047	0.2788	0.2547
indel.30838	0.0083	-0.0144	-0.0069	0.0133	-0.0194	0.0397
indel.30842	0.0536	0.0236	0.0208	0.02	0.0626	-0.0147
indel.30849	-0.1998	-0.0518	-0.1111	-0.0244	0.0124	0.0177
indel.30850	-0.0816	-0.0082	0.0013	0.0083	0.1621	0.1089
indel.30853	0.277	0.3447	0.3304	0.2617	0.2079	0.164
indel.30855	-0.1077	-0.0462	0.099	0.1098	0.1518	0.1282
indel.30858	-0.0319	0.0537	0.0601	0.0908	0.0969	0.0736
indel.30862	0.0203	-0.0007	0.0381	0.0819	0.085	0.0821
indel.30868	-0.1282	-0.1008	-0.0533	-0.0574	-0.0444	-0.0303
indel.30870	-0.1544	-0.0029	-0.0322	0.0322	0.1385	-0.0319
indel.30881	0.0484	0.0499	0.1293	0.1599	0.1394	0.1272
indel.30884	-0.0122	-0.0133	-0.0139	-0.0093	-0.0085	-0.0031
indel.30887	0.3669	0.363	0.345	0.4343	0.4866	0.3355
indel.30890	0.0518	0.0273	0.1173	0.0981	0.0707	0.0782
indel.30898	-0.073	-0.0054	-0.002	-0.0027	0.1137	0.0216
indel.30903	-0.1938	-0.0311	-0.0774	0.0141	0.0415	0.0795
indel.30910	-0.0847	-0.005	0.0411	0.0624	0.0927	0.1163
indel.30916	-0.1459	-0.1718	-0.0748	-0.0284	-0.0371	-0.0665
indel.30918	-0.1635	-0.1269	-0.0748	0.0588	0.0627	-0.0398
indel.30925	0.1125	0.1269	0.0865	0.1068	0.0719	-0.0212
indel.30928	-0.1659	-0.0864	-0.0529	-0.0391	-0.01	0.0141
indel.30929	-0.0146	0.0164	-0.0073	0.007	0.0587	0.0419
indel.30931	-0.217	-0.1597	-0.0809	-0.1034	-0.0619	-0.0456
indel.30933	0.1904	0.205	0.1622	0.1328	0.1759	0.1
indel.30934	-0.1991	-0.1962	-0.0876	-0.0748	-0.0076	-0.0338
indel.30938	-0.2413	-0.0995	-0.0671	-0.0452	0.038	0.0785
indel.30939	0.1326	0.1687	0.1788	0.138	0.1059	0.1232
indel.30941	-0.0262	0.0018	-0.0186	0.039	0.0768	0.0861
indel.30942	0.0028	0.0378	0.0595	0.0764	0.0235	0.0703
indel.30944	0.0218	0.0648	0.0403	0.0376	0.0735	0.0358
indel.30946	0.1365	0.0843	0.0319	0.0832	0.151	0.184
indel.30952	-0.0712	-0.0118	-0.0414	0.0446	0.0799	0.0207
indel.30953	-0.0262	0.0056	-0.0109	0.0113	0.041	0.0049
indel.30954	-0.0894	-0.1395	-0.1258	-0.103	0.0281	-0.016
indel.30957	0.1354	0.1292	0.2254	0.1648	0.2374	0.2362
indel.30972	0.037	0.0812	0.0671	0.0697	-0.0469	0.0757
indel.30979	-0.0794	-0.1164	-0.1002	-0.0854	-0.0011	0.024
indel.30982	0.0528	0.0604	0.0267	0.077	0.0358	0.0904
indel.30984	-0.0118	-0.0234	-0.0207	0.023	0.0316	0.0399
indel.31018	0.036	0.1059	0.0944	0.0622	0.168	0.1424
indel.31032	0.1282	0.128	0.1672	0.1009	0.0536	0.1321
indel.31049	0.0649	0.0324	0.0373	0.047	0.0782	0.1371
indel.31057	0.6468	0.5951	0.4959	0.5196	0.4673	0.4345
indel.31058	0.0411	0.1066	0.0325	0.0816	0.1115	0.0217
indel.31059	-0.0548	-0.0553	-0.0127	-0.0172	0.0383	0.0547
indel.31062	0.1305	0.0449	0.0656	0.0305	0.0342	0.0485
indel.31102	-0.0469	-0.0094	0.0504	0.0547	0.1099	0.1029
indel.31150	0.0482	0.0266	0.0374	0.0591	0.0227	0.0639
indel.31154	0.1195	0.171	0.1719	0.1669	0.2391	0.2442
indel.31172	-0.0205	0.0209	0.0464	0.0434	0.0476	0.0363
indel.31222	0.0418	0	0.0998	0.1113	0.0785	0.0681
indel.31251	0.1039	0.0586	-0.0012	0.0358	0.0115	0.0137
indel.31265	0.1261	0.0803	0.079	0.0907	0.0407	0.0144
indel.31287	0.0952	0.0939	0.0831	0.0788	0.0817	0.0451
indel.31294	0.1622	0.1489	0.2389	0.2582	0.3172	0.2853
indel.31298	0.1426	0.1804	0.1058	0.1341	0.1066	0.0849
indel.31310	0.0386	0.0912	0.0956	0.1576	0.1097	0.1197
indel.31311	0.1603	0.1557	0.1642	0.2415	0.2835	0.2482
indel.31313	0.0603	0.0676	0.0944	0.1029	0.1215	0.1049
indel.31381	0.0243	0.0481	-0.0047	-0.0264	-0.007	-0.0535
indel.31385	0.158	0.1748	0.133	0.2214	0.1302	0.1014
indel.31502	-0.1731	-0.0456	-0.0526	0.0183	0.0632	0.0425
indel.31519	0.1971	0.1859	0.3066	0.3085	0.3427	0.3188
indel.31523	0.0632	0.0692	0.112	0.0873	0.1341	0.1166
indel.31525	0.1387	0.1823	0.2231	0.2579	0.2501	0.294
indel.31534	0.1008	0.089	0.0664	0.2216	0.2428	0.4365
indel.31543	-0.078	0.0925	0.1916	0.2581	0.4785	0.6695
indel.31544	-0.0726	-0.0259	0.0518	0.081	0.158	0.266
indel.31550	-0.1289	-0.0832	-0.08	-0.0295	0.0803	0.1488
indel.31556	-0.0549	-0.0435	-0.018	0.1281	0.144	0.2169
indel.31557	-0.232	-0.1286	-0.0501	-0.0302	0.0456	0.1229
indel.31559	-0.4546	-0.3338	-0.2658	-0.1171	0.1003	0.2113
indel.31561	0.0869	0.101	0.0982	0.0494	0.1357	0.2283
indel.31562	-0.0531	-0.0299	-0.0265	0.0511	0.0178	0.1844
indel.31567	-0.1504	-0.0632	0.0009	0.1509	0.2263	0.3531
indel.31575	-0.1036	-0.0148	-0.0395	-0.0294	0.0485	0.1625
indel.31579	0.1478	0.1334	0.1042	0.1103	0.1194	0.1529
indel.31588	0.065	0.1215	0.1632	0.1557	0.1975	0.1264
indel.31609	-1.0879	-0.6796	-0.6562	-0.4148	-0.1159	0.3359
indel.31611	0.0795	-0.1151	-0.0788	-0.0516	0.0524	-0.0129
indel.31613	0.1518	0.0983	0.161	0.2051	0.1989	0.3612
indel.31615	-0.3078	-0.1794	-0.1581	-0.0638	0.0145	0.2579
indel.31629	0.0621	0.0032	0.0336	0.0076	0.0583	0.0372
indel.31630	0.191	0.1601	0.1886	0.1551	0.1987	0.253
indel.31648	-0.2864	-0.185	-0.1953	-0.2093	-0.0578	-0.0991
indel.31664	-0.1599	-0.0047	0.0239	0.0026	0.1424	0.1513
indel.31679	-0.2072	-0.2347	-0.1221	-0.0359	0.0062	0.0451
indel.31691	-0.2733	-0.1614	-0.0979	-0.1175	-0.0973	-0.0478
indel.31692	-0.2053	-0.1343	-0.0349	-0.0193	-0.02	0.0417
indel.31699	-0.0346	-0.0609	0.0284	0.029	0.0796	0.1571
indel.31704	-0.2974	-0.1667	-0.1414	-0.0704	0.0195	0.271
indel.31720	-0.1766	-0.0185	-0.0771	-0.0183	0.0705	0.1846
indel.31726	-0.3509	-0.2308	-0.1023	0.0213	0.1252	0.274
indel.31744	-0.0716	-0.0672	0.0039	0.0855	0.0706	0.0987
indel.31745	0.7362	0.7557	0.7336	0.7651	0.736	0.5526
indel.31746	-0.032	0.0155	0.0789	0.0621	0.1303	0.0376
indel.31748	-0.0303	0.0523	0.0241	0.0581	0.07	0.0417
indel.31751	0.096	0.1206	0.1525	0.1085	0.1748	0.0816
indel.31752	0.2517	0.2464	0.278	0.2902	0.2764	0.2315
indel.31789	0.007	0.0439	0.0857	0.1539	0.2098	0.2856
indel.31792	0.2346	0.452	0.5506	0.4387	0.5066	0.6498
indel.31815	-0.1526	-0.0783	0.0296	0.0602	0.1247	0.2282
indel.31820	-0.1638	-0.1018	-0.0353	-0.0218	0.0381	0.2138
indel.31826	0.0924	0.079	0.0799	0.1145	0.0562	0.0366
indel.31829	0.0304	0.1205	0.1753	0.1786	0.265	0.4118
indel.31835	-0.0766	0.021	0.0484	0.1318	0.2365	0.4236
indel.31837	-0.1856	-0.1025	-0.0977	-0.0563	0.0095	0.1861
indel.31845	-0.2124	-0.1093	-0.106	-0.0458	0.0328	0.1298
indel.31846	0.0468	0.0635	0.0742	0.1215	0.1666	0.2757
indel.31886	-0.2588	-0.1528	-0.076	-0.012	-0.0007	0.0985
indel.31895	-0.1699	-0.1004	-0.0462	-0.0308	0.0484	0.0568
indel.31899	-0.2184	-0.0697	0.0139	0.0592	0.1517	0.1753
indel.31907	0.3997	0.4327	0.5001	0.5253	0.4835	0.5449
indel.31922	0.3365	0.3516	0.3689	0.3179	0.2592	0.2596
indel.31924	-0.1229	-0.0801	-0.0546	-0.0042	0.0676	0.1585
indel.31925	0.036	0.0222	0.0996	0.1418	0.1357	0.1345
indel.31931	0.0938	0.0938	0.1093	0.1069	0.1404	0.0782
indel.31933	0.047	0.0453	0.0471	0.0866	0.0653	0.0458
indel.31936	0.1635	0.1956	0.2044	0.2057	0.2622	0.2373
indel.31941	-0.0514	-0.0241	-0.0332	0.0441	0.0902	0.1137
indel.31948	-0.0433	0.023	0.1144	0.0878	0.1451	0.1872
indel.31956	0.0824	0.0449	0.0346	0.0076	0.0727	0.0327
indel.31977	-0.1451	-0.0606	-0.0296	0.0134	0.0139	0.043
indel.31978	0.1909	0.1989	0.1593	0.1733	0.2122	0.181
indel.31983	0.229	0.1917	0.2351	0.2222	0.2657	0.1877
indel.31985	-0.406	-0.2897	-0.2421	-0.2219	-0.1462	-0.0849
indel.32004	-0.1172	-0.0693	-0.0349	-0.0014	0.0597	0.1146
indel.32028	-0.2204	-0.1145	-0.0519	-0.0675	-0.0239	0.1002
indel.32046	-0.234	-0.0622	-0.0116	0.0322	0.2149	0.2407
indel.32065	-0.2758	-0.2623	-0.1196	-0.0541	0.0221	0.1749
indel.32080	0.0379	0.0418	0.0519	0.1029	0.112	0.1785
indel.32097	-0.305	-0.239	-0.1928	-0.0189	0.0472	0.146
indel.32101	-0.0092	-0.0145	-0.0282	-0.0131	0.0563	0.0135
indel.32102	0.0526	0.1031	0.0959	0.1078	0.1418	0.1574
indel.32104	-0.0085	0.0847	0.0504	0.0816	0.0848	0.1613
indel.32113	-0.0346	0.0379	0.0579	0.2044	0.1181	0.2182
indel.32122	-0.299	-0.1319	-0.0555	0.1415	0.0407	0.0797
indel.32123	-0.1872	-0.0625	-0.0126	0.069	0.0852	0.1679
indel.32133	0.0473	0.1622	0.1995	0.1107	0.2482	0.2321
indel.32134	0.0209	0.0768	0.1955	0.2286	0.3178	0.25
indel.32138	-0.2676	-0.0968	-0.0922	0.0408	0.1509	0.236
indel.32139	-0.3558	-0.0737	-0.0682	0.2485	0.2814	0.4573
indel.32146	-0.3718	-0.3171	-0.1694	-0.1139	-0.0678	0.0281
indel.32147	-0.177	-0.0886	-0.0551	-0.03	0.0478	0.1177
indel.32163	-0.0028	-0.0183	0.0293	0.1273	0.1307	0.126
indel.32169	-0.1206	-0.0698	-0.0157	-0.0192	0.0029	0.0634
indel.32171	0.0558	0.062	0.0046	0.1223	0.1653	0.1154
indel.32172	0.0932	0.1274	0.0953	0.1733	0.1572	0.1722
indel.32176	-0.4897	-0.332	-0.1784	-0.0212	0.0731	0.2835
indel.32182	0.0692	0.0967	0.0637	0.1446	0.198	0.2621
indel.32191	-0.3399	-0.2007	-0.1627	-0.0913	-0.0817	0.0579
indel.32198	-0.0021	0.1371	0.2153	0.2717	0.3213	0.4104
indel.32201	-0.1478	-0.192	-0.1055	-0.0719	0.059	0.1117
indel.32202	-0.0246	0.0441	0.0576	0.1299	0.1744	0.256
indel.32205	-0.0695	0.0062	-0.0457	-0.1236	-0.0049	-0.0646
indel.32213	-0.2585	-0.1609	-0.1415	-0.1116	-0.0286	-0.0007
indel.32220	-0.093	-0.0301	0.0448	0.0612	0.1604	0.0936
indel.32228	-0.0429	-0.0165	-0.0041	0.0039	-0.0541	-0.0179
indel.32232	-0.0793	-0.024	0.0012	0.0753	0.0936	0.0538
indel.32239	-0.1195	-0.031	0.0138	0.0867	0.1177	0.0761
indel.32245	-0.1577	-0.1606	-0.0778	-0.0182	0.0044	-0.0179
indel.32247	-0.1483	-0.1142	-0.1056	-0.1427	0.0056	0.0146
indel.32260	-0.0335	-0.0212	0.0297	0.0525	0.084	0.12
indel.32264	-0.0586	0.0043	0.0338	0.0691	0.1427	0.1267
indel.32266	-0.0981	-0.0864	-0.1414	-0.0852	-0.1233	-0.0526
indel.32280	-0.0531	0.0764	0.1194	0.1426	0.1864	0.2592
indel.32289	-0.1184	-0.1038	-0.0679	-0.0167	0.031	0.0432
indel.32319	-0.2731	-0.1119	-0.0035	0.0649	0.1705	0.3748
indel.32321	0.3889	0.4151	0.3718	0.4163	0.4332	0.4389
indel.32332	0.103	0.1516	0.1843	0.1441	0.1464	0.1371
indel.32335	0.004	0.0402	0.1034	0.1774	0.1973	0.3357
indel.32336	-0.2066	-0.1298	-0.1089	-0.0759	0.0496	0.1494
indel.32340	-0.2852	-0.1986	-0.1507	-0.0707	0.048	0.2058
indel.32351	-0.1007	-0.0494	-0.0556	-0.0836	-0.1085	-0.0733
indel.32353	-0.2401	-0.1526	-0.0739	0.0177	0.0994	0.1555
indel.32360	0.1139	0.2938	0.2957	0.2511	0.3281	0.3421
indel.32362	-0.1732	-0.1088	-0.0824	0.0001	-0.028	-0.0028
indel.32366	-0.1308	-0.0886	-0.0501	-0.0421	-0.0425	0.0811
indel.32369	-0.1428	-0.0599	-0.0861	-0.0082	-0.0011	0.1121
indel.32379	0.1693	0.1503	0.0956	0.1932	0.1453	0.0745
indel.32380	0.1072	0.0981	0.1088	0.0848	0.0898	0.0804
indel.32389	0.0999	0.0412	0.068	0.0687	0.0525	0.0787
indel.32396	-0.0016	0.0049	-0.0206	0.0303	0.0332	0.0803
indel.32399	-0.0402	0.0004	-0.0209	0.0269	0.038	0.0361
indel.32415	0.2851	0.2554	0.2281	0.2138	0.202	0.097
indel.32429	-0.0171	0.0611	-0.0009	0.0282	0.0941	0.2359
indel.32431	0.0292	0.015	0.0324	0.0881	0.1419	0.2456
indel.32463	-0.3265	-0.1109	-0.0534	-0.0071	0.0911	0.2795
indel.32464	-0.2761	-0.1463	-0.0961	-0.0159	0.1779	0.2213
indel.32477	0.0781	0.0189	0.0413	0.0613	-0.0075	0.0254
indel.32478	-0.1101	-0.0493	0.0539	0.0837	0.1229	0.2327
indel.32484	-0.128	-0.0958	-0.0847	-0.0987	0.001	-0.06
indel.32494	0.4775	0.487	0.4872	0.4654	0.3425	0.4232
indel.32496	-0.0637	-0.0291	-0.0049	0.0271	0.0505	0.0325
indel.32497	0.1714	0.2228	0.1969	0.1802	0.2499	0.2105
indel.32509	-0.1014	-0.098	-0.0433	0.0356	0.0908	0.1815
indel.32532	-0.2245	-0.1756	-0.1253	-0.1073	-0.1287	-0.0476
indel.32534	-0.0539	0.0002	0.0801	0.076	0.0736	0.093
indel.32536	0.1562	0.1366	0.1688	0.155	0.1266	0.0851
indel.32537	0.2299	0.1991	0.2115	0.2085	0.1842	0.1477
indel.32539	-0.0955	-0.0599	-0.0591	0.0022	0.0728	0.1074
indel.32540	0.6292	0.6055	0.6518	0.6102	0.6468	0.6594
indel.32556	-0.0826	-0.0398	0.006	0.0134	0.0527	0.083
indel.32563	0.2298	0.2531	0.2583	0.3137	0.2674	0.3175
indel.32582	0.1283	0.2795	0.3119	0.2446	0.3274	0.4469
indel.32593	0.0477	0.0651	0.0721	0.0455	0.0998	0.0449
indel.32595	0.1541	0.2347	0.2522	0.2458	0.2599	0.2948
indel.32611	0.0117	-0.0241	-0.0003	0.056	0.1046	0.1162
indel.32612	0.0825	0.0116	0.0829	0.1146	0.1337	0.1589
indel.32613	-0.0262	-0.093	0.0092	0.0524	0.0989	0.0601
indel.32616	0.1554	0.1732	0.1774	0.0978	0.2282	0.1718
indel.32617	0.1398	0.1292	0.1003	0.1498	0.1392	0.1987
indel.32618	-0.0969	-0.0782	-0.0542	-0.0082	-0.0485	-0.0343
indel.32627	-0.0315	-0.0268	-0.0389	0.0133	0.0044	0.0149
indel.32639	0.0389	0.0533	0.0963	0.088	0.1062	0.0844
indel.32644	-0.0872	-0.0637	-0.005	0.0071	0.0687	0.0566
indel.32651	-0.2187	-0.1188	-0.1262	0.0671	0.079	0.2102
indel.32663	0.1359	0.2177	0.1453	0.1914	0.1158	0.1835
indel.32665	0.2099	0.2661	0.2633	0.2685	0.3267	0.351
indel.32670	0.1043	0.1011	0.1333	0.1419	0.1397	0.1835
indel.32676	-0.0116	0.0004	0.0415	0.1033	0.1117	0.2094
indel.32684	0.1324	0.0794	0.0834	0.1673	0.1857	0.2067
indel.32692	0.3684	0.5071	0.7121	0.7913	0.876	1.0294
indel.32695	-0.2897	-0.3395	0.0007	0.0737	0.1945	0.3663
indel.32703	-0.0711	-0.0485	0.0096	0.037	0.0823	0.1571
indel.32749	0.6775	0.7128	0.6124	0.5418	0.4582	0.6282
indel.32756	-0.043	-0.049	-0.0654	0.0022	0.0235	0.061
indel.32765	0.0199	0.0453	0.0621	0.074	0.0292	0.0284
indel.32773	-0.0066	0.0202	0.0258	0.0287	0.0095	0.0396
indel.32774	0.0065	-0.0415	0.0236	-0.0012	0.0044	0.0463
indel.32777	0.2637	0.2137	0.1624	0.2174	0.1443	0.1997
indel.32791	-0.0661	-0.0549	-0.0134	0.0008	-0.0132	0.0319
indel.32792	-0.1442	-0.079	-0.1064	-0.0626	-0.0193	0.037
indel.32804	-0.1967	-0.1066	-0.1132	-0.0504	-0.0202	0.1156
indel.32807	-0.6359	-0.4157	-0.3082	-0.1496	0.1076	0.4378
indel.32809	-0.1683	-0.0749	-0.1879	-0.0579	0.0199	0.1934
indel.32821	0.1705	0.2388	0.2136	0.1942	0.235	0.2766
indel.32823	0.048	0.0644	0.1071	0.1323	0.3369	0.3816
indel.32841	0.5743	0.5734	0.5754	0.5648	0.5401	0.6608
indel.32846	-0.1364	-0.0608	-0.0316	-0.0353	-0.0031	0.1978
indel.32848	0.2078	0.1987	0.2019	0.1872	0.1861	0.2278
indel.32853	-0.2105	-0.2285	-0.0874	-0.0914	-0.0052	0.1381
indel.32856	0.1126	0.1935	0.288	0.3713	0.3771	0.4886
indel.32866	-0.0072	0.0089	-0.0019	0.0547	0.0648	0.1743
indel.32885	0.338	0.3651	0.3846	0.3849	0.4149	0.4035
indel.32889	0.1907	0.1761	0.1102	0.1199	0.1474	0.0979
indel.32928	0.957	0.9496	0.8749	0.843	0.6825	0.7166
indel.32966	-0.0149	-0.0939	0.0236	0.0231	0.0308	0.2341
indel.32967	0.8463	0.8315	0.8555	0.7503	0.6362	0.633
indel.32980	-0.0464	-0.0559	-0.0353	0.0283	0.0609	0.1137
indel.32984	0.0017	-0.0247	-0.0493	0.0345	0.0758	0.1556
indel.32986	0.0394	0.3593	0.4348	0.607	0.5248	0.7913
indel.32990	0.095	0.0784	0.1111	0.0937	0.1672	0.1408
indel.33002	-0.2148	-0.1182	-0.1308	-0.0713	0.0136	0.0072
indel.33009	0.2207	0.2574	0.3096	0.2824	0.3324	0.3033
indel.33010	0.1168	0.1429	0.1385	0.1274	0.1602	0.1263
indel.33016	0.0158	0.0699	0.0492	0.0717	0.0886	0.1595
indel.33017	0.0589	0.0998	0.0536	0.0588	0.1108	0.043
indel.33028	-0.1784	-0.1728	-0.1029	-0.0727	-0.0333	0.0148
indel.33031	0.1538	0.172	0.1612	0.1646	0.1718	0.1619
indel.33050	0.0456	0.0154	0.0912	0.1373	0.1228	0.0997
indel.33060	0.1873	0.1297	0.2474	0.1378	0.2198	0.2203
indel.33075	0.1278	0.1138	0.0685	0.1034	0.1453	0.1953
indel.33110	0.1692	0.2271	0.2024	0.2161	0.3262	0.3362
indel.33111	0.0327	0.0348	0.0762	0.0583	0.1307	0.1828
indel.33112	-0.0182	-0.0417	-0.0078	-0.0113	0.0463	0.0395
indel.33113	0.5883	0.6969	0.7046	0.6792	0.5036	0.6316
indel.33116	-0.0291	0.1562	0.2177	0.2513	0.2244	0.2561
indel.33117	0.3775	0.5843	0.4965	0.5387	0.5073	0.7049
indel.33118	-0.097	-0.0148	-0.0501	0.0953	0.1624	0.253
indel.33130	-0.0678	-0.0539	-0.1095	-0.0663	-0.0483	-0.0553
indel.33140	-0.1062	-0.1105	-0.0536	-0.0169	0.065	0.1402
indel.33143	-0.0139	0.0263	0.0223	0.0577	0.037	0.0516
indel.33146	0.3932	0.4387	0.3981	0.45	0.5055	0.5431
indel.33159	-0.0726	-0.0435	-0.0765	0.0305	0.1031	0.0517
indel.33174	-0.6683	-0.3979	-0.3782	-0.1391	-0.0996	0.0729
indel.33197	-0.0462	0.003	0.0434	0.1041	0.1543	0.1297
indel.33208	0.078	0.019	0.0507	-0.0371	-0.0049	-0.0294
indel.33211	0.0686	0.0408	0.0549	0.0249	0.0458	-0.0009
indel.33213	0.4753	0.5041	0.4884	0.4341	0.3604	0.3094
indel.33248	-0.0569	-0.0379	-0.0723	-0.0268	-0.0202	-0.0139
indel.33253	-0.3364	-0.247	-0.197	-0.0943	-0.0033	0.0609
indel.33272	0.0196	0.0688	0.0152	-0.0065	-0.0424	0.0378
indel.33277	-0.4357	-0.3332	-0.2704	-0.1124	-0.0252	0.2008
indel.33279	-0.1286	-0.1252	-0.081	-0.0319	0.0029	0.0343
indel.33290	0.0776	0.1319	0.1491	0.1608	0.161	0.2801
indel.33305	-0.0652	-0.044	0.0066	0.0575	0.1145	0.0605
indel.33318	0.0807	-0.0143	0.0126	-0.0021	0.0853	0.0089
indel.33319	0.1729	0.2095	0.1986	0.177	0.2393	0.2278
indel.33322	-0.0574	-0.0416	-0.0018	0.0054	-0.0206	-0.0049
indel.33331	0.1067	0.115	0.1189	0.1288	0.1751	0.2049
indel.33335	0.3008	0.3249	0.3601	0.4349	0.4484	0.4461
indel.33336	0.3559	0.3959	0.3437	0.3734	0.4707	0.4494
indel.33337	0.1118	0.1017	0.1217	0.2141	0.2528	0.2804
indel.33340	0.0753	0.0618	0.0803	0.1001	0.0918	0.0837
indel.33368	0.105	0.1048	0.1953	0.1862	0.2435	0.3493
indel.33390	-0.2071	-0.1238	-0.1198	-0.0074	0.0402	0.0716
indel.33392	0.0048	0.0065	0.0267	0.0845	0.0486	0.1157
indel.33403	-0.0799	0.0545	0.0879	0.1297	0.2667	0.3078
indel.33408	-0.1947	-0.1484	-0.1451	-0.0382	0.0542	0.1294
indel.33412	-0.1304	-0.0304	0.0507	0.0803	0.0838	0.1289
indel.33425	-0.1478	-0.0661	-0.0317	-0.0082	0.0376	0.1035
indel.33438	-0.0367	0.0095	-0.0063	-0.0055	0.0239	0.074
indel.33440	-0.0822	-0.0664	-0.1003	-0.0462	-0.0024	0.0076
indel.33446	-0.0039	-0.0286	0.0061	-0.0289	0.0156	0.0484
indel.33455	0.0186	0.0004	-0.0249	0.0323	0.0383	0.0094
indel.33473	-0.2156	-0.0994	-0.0295	0.1749	0.0978	0.3134
indel.33474	-0.3939	-0.3073	-0.1666	-0.1682	-0.0323	0.1521
indel.33476	-0.0415	-0.0036	-0.0057	0.0642	0.0501	0.0157
indel.33481	0.0759	0.094	0.0739	0.0645	0.0331	0.1221
indel.33483	0.0085	-0.0265	0.0101	0.0221	-0.0158	0.0933
indel.33486	-0.1193	-0.1502	-0.1418	-0.111	-0.104	-0.0967
indel.33494	0.0456	0.1146	0.0784	0.1458	0.1206	0.142
indel.33497	0.257	0.1791	0.22	0.2209	0.3364	0.3559
indel.33528	0.0165	0.0054	0.0413	0.038	0.0377	-0.0175
indel.33530	0.1458	0.1841	0.284	0.273	0.3247	0.3273
indel.33554	-0.0231	-0.0321	-0.0227	0.0526	0.0181	0.0396
indel.33576	0.1312	0.1259	0.0402	0.1752	0.1709	0.0667
indel.33595	-0.0034	-0.0227	-0.0061	0.0104	0.0092	0.0745
indel.33614	0.0326	0.0275	0.0464	0.0613	0.1464	0.1067
indel.33623	0.1575	0.1464	0.151	0.1133	0.1325	0.1004
indel.33642	0.3957	0.4401	0.486	0.5011	0.4768	0.397
indel.33653	0.1247	0.1108	0.1259	0.1682	0.1173	0.08
indel.33657	0.2069	0.1937	0.2357	0.265	0.2149	0.2601
indel.33682	0.122	0.3885	0.4105	0.4192	0.4944	0.3916
indel.33700	0.083	0.0831	0.0542	0.0973	0.074	0.0633
indel.33704	0.0379	0.0852	0.0018	0.0391	0.0455	0.0571
indel.33707	-0.7624	-0.7137	-0.5673	-0.4675	-0.3334	-0.1154
indel.33715	-0.22	-0.0865	-0.0293	-0.0285	0.0893	0.1318
indel.33716	-0.0966	-0.0979	-0.0212	-0.0165	0.1145	0.1908
indel.33743	0.6172	0.7065	0.6404	0.645	0.6168	0.5273
indel.33753	0.0282	-0.0009	-0.0123	-0.029	-0.0322	-0.1222
indel.33792	-0.0695	-0.0191	-0.0786	-0.0764	-0.0754	-0.0819
indel.33795	-0.0098	0.1088	0.0575	0.0842	0.1147	0.2956
indel.33798	0.1438	0.1071	0.1313	0.148	0.1777	0.0608
indel.33803	-0.0231	-0.0539	0.0053	0.0004	-0.0305	0.0446
indel.33812	0.2265	0.3302	0.2691	0.2599	0.2619	0.4254
indel.33819	0.1767	0.1325	0.1364	0.1737	0.2108	0.2876
indel.33835	-0.356	-0.2447	-0.139	-0.0586	0.0124	0.1593
indel.33846	0.2588	0.3276	0.348	0.3079	0.2377	0.2677
indel.33847	0.0466	0.0369	0.0398	0.1057	0.0479	0.0746
indel.33856	0.0215	0.0016	0.0523	0.035	0.0948	0.1149
indel.33883	0.0118	0.0582	0.0498	0.0865	0.1259	0.146
indel.33903	0.5278	0.4413	0.4337	0.3716	0.369	0.3902
indel.33904	-0.0141	-0.0222	-0.0037	-0.0219	0.0108	0.0574
indel.33937	-0.1079	-0.0056	0.1317	0.245	0.2613	0.3651
indel.33985	0.0132	-0.016	0.0696	0.1002	0.041	0.0768
indel.34004	-0.0398	-0.0494	-0.0655	0.027	0.1123	0.1515
indel.34013	0.0413	-0.0207	-0.0218	-0.0041	-0.063	0.0296
indel.34032	0.0265	-0.0218	0.0278	-0.0619	-0.0233	0.0113
indel.34033	-0.0402	0.002	-0.0951	-0.0062	-0.0789	-0.0471
indel.34043	0.0149	0.0012	0.032	0.0891	0.1021	0.151
indel.34048	0.0351	-0.0256	0.0396	0.0368	0.0088	0.0505
indel.34049	0.1659	0.1346	0.1759	0.169	0.0706	0.0165
indel.34146	0.0133	0.0327	0.0817	0.0772	0.0231	0.0227
indel.34154	0.4471	0.4334	0.476	0.4274	0.4364	0.2812
indel.34157	0.0226	-0.0699	-0.044	-0.1286	0.0307	-0.0683
indel.34159	0.224	0.3278	0.2456	0.2517	0.3082	0.1968
indel.34173	0.0123	0.0599	0.0318	0.0179	0.0644	0.0517
indel.34196	0.0826	0.0627	0.0784	0.1313	0.1107	0.0562
indel.43098	0.3321	0.3781	0.3022	0.3283	0.2882	0.2583
indel.43100	0.0016	0.0084	0.0989	0.0409	0.0927	0.131
indel.43105	0.1074	0.0919	0.1096	0.1092	0.1155	0.1306
indel.43112	0.1981	0.2477	0.2191	0.2472	0.2099	0.2398
indel.43117	0.0052	0.0133	-0.0048	0.0573	-0.0214	0.015
indel.43126	0.0405	-0.0108	0.0599	0.1065	0.1696	0.276
indel.43127	0.025	0.063	-0.0018	0.0461	0.0967	0.1855
indel.43132	0.1	0.1046	0.0423	0.0315	0.0552	0.0782
indel.43185	0.0039	-0.0309	-0.0125	0.0235	0.0622	0.0663
indel.43221	-0.1603	-0.1237	-0.1444	-0.1432	-0.0791	-0.062
indel.43225	0.5861	0.548	0.4754	0.4387	0.3912	0.4313
indel.43231	0.0762	0.1106	0.1616	0.1877	0.1917	0.1605
indel.43255	-0.1163	-0.0569	-0.0728	-0.0309	-0.0582	0.0069
indel.43256	-0.1524	-0.1331	-0.1111	-0.0496	0.0003	0.1741
indel.43259	-0.1063	-0.1176	-0.1191	-0.0821	0.0032	0.0746
indel.43260	0.6907	0.7192	0.6749	0.6178	0.6141	0.7027
indel.43263	0.1919	0.1824	0.1815	0.1737	0.1736	0.2781
indel.43273	0.0166	0.0387	0.0117	0.0618	0.0611	0.1754
indel.43274	-0.0111	0.0482	0.0199	0.1029	0.0806	0.1554
indel.43306	0.7256	0.6283	0.679	0.5463	0.4459	0.3607
indel.43308	0.0948	0.123	0.1662	0.1308	0.1171	0.0578
indel.43310	0.8357	0.7636	0.7096	0.605	0.5442	0.5326
indel.43311	0.0077	0.0194	0.0805	0.073	-0.0038	0.0806
indel.43319	0.1463	0.1064	0.2283	0.1615	0.1207	0.2283
indel.43332	-0.0675	-0.0399	-0.0774	-0.0265	-0.0299	-0.032
indel.43333	-0.0436	-0.0739	-0.0558	-0.0524	0.0494	0.023
indel.43372	0.1618	0.1532	0.1576	0.1637	0.1815	0.2786
indel.43375	0.2198	0.2244	0.2238	0.2401	0.3182	0.2787
indel.43395	-0.0242	-0.0479	-0.0313	-0.0044	0.016	-0.0132
indel.43422	-0.0126	0	0.0471	0.0977	0.071	0.1507
indel.43424	0.3714	0.3852	0.3999	0.3892	0.3648	0.4194
indel.43443	0.5957	0.6541	0.6723	0.6534	0.676	0.8985
indel.43467	0.1199	0.2242	0.2388	0.3206	0.3628	0.6115
indel.43484	-0.0646	-0.0819	-0.0603	-0.0917	-0.0977	-0.0494
indel.43488	0.1856	0.2099	0.2376	0.2555	0.385	0.4026
indel.43489	0.213	0.2411	0.1869	0.2083	0.1973	0.1478
indel.43576	-0.0283	-0.0172	-0.04	0.0404	0.0094	0.0076
indel.43587	0.0321	0.0495	-0.0331	-0.0033	-0.0145	-0.0141
indel.43595	0.0077	0.0135	0.009	0.0562	0.0936	0.0555
indel.43597	0.6447	0.6067	0.4853	0.4705	0.4079	0.4215
indel.43613	0.4284	0.4356	0.397	0.3396	0.3743	0.3858
indel.43648	1.1438	1.2227	1.1605	1.0778	1.0304	0.9438
indel.43649	0.0708	0.015	-0.0112	-0.0368	-0.0327	0.0033
indel.43715	-0.4576	-0.4402	-0.3256	-0.1486	-0.046	0.1784
indel.43727	0.2357	0.232	0.2448	0.2408	0.1966	0.2527
indel.43729	-0.0616	-0.0532	-0.0548	-0.0398	0.0239	0.0982
indel.43735	0.0221	-0.0339	0.0367	0.0291	0.0854	0.046
indel.43736	-0.1534	-0.0868	-0.1257	-0.1097	-0.0621	-0.0669
indel.43737	-0.0321	-0.083	-0.0876	-0.1258	-0.0908	-0.0735
indel.43739	0.1531	0.1269	0.146	0.0812	0.0823	0.0675
indel.43742	-0.0477	-0.0673	-0.005	-0.0083	-0.0808	0.0129
indel.43744	0.0489	0.0245	0.0637	0.0946	0.0681	0.0327
indel.43746	-0.1088	0.0174	0.0247	0.083	0.075	0.2169
indel.43748	0.1114	0.1039	0.1548	0.1885	0.2024	0.3267
indel.43750	-0.0388	-0.0791	0.0102	0.1016	0.0728	0.1483
indel.43760	-0.0085	-0.0071	0.0036	0.1033	0.1508	0.2423
indel.43761	-0.1275	-0.0278	-0.0548	0.0104	0.0446	0.182
indel.43764	0.3196	0.3548	0.3953	0.39	0.4582	0.4178
indel.43771	0.0097	0.0147	0.0297	0.0575	0.096	0.145
indel.43775	0.14	0.1472	0.1724	0.1646	0.182	0.164
indel.43776	0.4112	0.4166	0.376	0.4176	0.3546	0.4481
indel.43792	-0.2047	-0.258	-0.2608	-0.3871	-0.3534	-0.3432
indel.43799	0.1211	0.1802	0.1466	0.1308	0.0966	0.1622
indel.43801	-0.0486	0.0044	-0.0092	0.024	0.0564	0.124
indel.43808	0.0575	0.0756	0.0339	0.0683	0.0666	0.0702
indel.43812	-0.108	-0.0943	-0.1097	0.0023	-0.0127	0.0074
indel.43839	-0.0185	-0.0156	-0.0315	0.0771	0.0714	0.1412
indel.43846	-0.0779	-0.0185	-0.0589	0.0526	0.0479	0.1719
indel.43847	-0.0663	-0.0824	0.0015	0.0207	0.0098	0.0436
indel.43855	0.1195	0.0791	0.0879	0.0704	0.0813	0.0542
indel.43858	-0.0328	-0.0413	0.0103	0.0179	-0.023	-0.0535
indel.43861	0.0356	0.0751	0.1384	0.0957	0.2747	0.386
indel.43864	0.0191	0.0352	0.0634	0.0593	0.0672	0.0458
indel.43866	-0.1122	-0.0915	-0.042	-0.0547	-0.0408	-0.0391
indel.43874	0.0744	0.0596	0.0795	0.0366	0.0313	0.0286
indel.43883	0.0283	0.0125	0.0461	0.0635	0.0847	0.1003
indel.43884	-0.0102	-0.0305	0.0274	-0.0144	-0.0199	-0.0453
indel.43887	0.0938	0.0531	0.1138	0.0603	0.1164	0.0389
indel.43897	-0.0374	0.0008	-0.0517	-0.0261	-0.0207	-0.0461
indel.43900	0.2554	0.3298	0.3201	0.3757	0.3637	0.4203
indel.43966	0.1148	0.0572	0.0399	0.0876	0.0398	0.054
indel.43982	0.1466	0.2027	0.1398	0.0716	0.1622	0.1052
indel.43999	0.0687	0.0629	0.094	0.0911	0.059	0.1033
indel.44019	0.175	0.2679	0.2604	0.2305	0.2679	0.2454
indel.44022	0.471	0.3722	0.3687	0.2618	0.1863	0.1377
indel.44095	-0.0051	0.058	0.0819	0.0585	0.0719	0.1484
indel.44096	0.0331	-0.0589	0.023	-0.0837	0.0749	0.1146
indel.44100	0.0528	0.0068	0.0092	-0.013	-0.0465	-0.0655
indel.44107	0.5394	0.4136	0.4647	0.4942	0.5411	0.3347
indel.44142	0.0703	-0.0005	0.0197	0.0598	0.0714	0.0701
indel.44175	0.0567	0.0998	0.1235	0.0847	0.1272	0.1354
indel.44193	0.7136	0.6265	0.6054	0.5331	0.5129	0.4662
indel.44216	-0.0122	-0.0087	-0.0705	-0.0556	-0.0665	-0.1302
indel.44247	0.1287	0.0852	0.1362	0.1376	0.0937	0.0282
indel.44250	0.4512	0.4127	0.4255	0.4333	0.4179	0.4858
indel.44251	0.0301	0.0474	0.0558	0.0674	0.0735	0.0517
indel.44285	0.2476	0.2168	0.2217	0.2072	0.2156	0.2006
indel.44337	0.4888	0.5939	0.5432	0.4821	0.6449	0.5337
indel.44338	-0.0333	-0.0217	-0.0606	-0.0104	0.0021	0.0115
indel.44374	0.2804	0.4137	0.4234	0.4087	0.4492	0.5438
indel.44376	0.2831	0.1784	0.2334	0.2136	0.2279	0.1927
indel.44378	0.239	0.1559	0.2259	0.1997	0.1536	0.259
indel.44384	-0.1229	-0.1836	-0.1362	-0.1381	-0.1059	-0.0947
indel.44385	0.0198	-0.0306	-0.0348	-0.0255	-0.0035	-0.0449
indel.44386	0.0849	0.0408	0.0983	0.067	0.0604	0.0878
indel.44388	0.2304	0.213	0.2406	0.2513	0.2419	0.2042
indel.44420	0.0543	-0.0285	0.0006	0.0282	0.0623	-0.0002
indel.44424	-0.0182	0.0582	0.0856	0.0797	0.1013	0.2277
indel.44436	0.1341	0.05	0.0888	0.0789	0.0876	0.1898
indel.44437	0.4242	0.4802	0.6332	0.6223	0.6607	0.6763
indel.44442	-0.051	-0.0734	-0.0579	-0.1254	-0.0535	-0.0587
indel.44478	0.0125	0.0193	-0.0256	0.0448	0.0548	0.0121
indel.44488	-0.0772	-0.077	-0.0293	-0.0039	-0.0174	-0.0159
indel.44491	-0.0094	0.0117	0.0393	0.0009	0.1034	0.046
indel.44506	-0.3882	-0.2768	-0.2017	-0.065	-0.0276	0.112
indel.44508	-0.144	-0.1061	-0.1037	-0.0332	-0.0825	-0.018
indel.44509	-0.3099	-0.1554	-0.0924	0.0311	0.0803	0.1707
indel.44510	-0.2046	-0.11	-0.0978	0.032	-0.0499	-0.0239
indel.44511	0.0763	0.0086	0.0663	0.1758	0.1989	0.1976
indel.44512	0.098	0.0772	0.0515	0.029	-0.001	0.044
indel.44514	0.0206	0.0533	0.0915	0.1338	0.086	0.1598
indel.44518	0.2172	0.2084	0.1299	0.1993	0.2167	0.1775
indel.44521	0.1372	0.0727	0.0163	0.1047	0.0742	0.0768
indel.44527	-0.0394	0.0101	-0.0022	0.0567	0.0569	0.0726
indel.44534	0.24	0.3427	0.2775	0.262	0.2924	0.2529
indel.44541	-0.402	-0.1983	-0.0533	-0.0078	0.0655	0.1509
indel.44556	-0.1733	-0.0636	-0.0766	-0.0088	0.0439	0.0565
indel.44557	-0.2026	-0.1175	-0.0527	-0.0745	-0.0718	-0.0699
indel.44558	-0.1186	-0.0433	0.0449	0.0655	0.1484	0.1993
indel.44567	0.1224	0.0515	0.1179	0.1298	0.1552	0.1466
indel.44569	-0.0344	-0.0504	-0.0093	0.0074	0.0604	0.0792
indel.44578	0.0581	0.1399	0.1315	0.1926	0.1593	0.1341
indel.44579	-0.1245	-0.1226	-0.1333	-0.1535	-0.1564	-0.0576
indel.44588	0.0063	0.0206	-0.0594	0.0826	-0.0037	0.1218
indel.44589	-0.0566	-0.0534	-0.0343	0.0353	0.0381	0.0329
indel.44594	-0.1182	-0.0671	-0.0204	0.0352	0.0847	0.1243
indel.44595	0.0412	0.1026	0.1313	0.1739	0.1551	0.202
indel.44602	-0.4171	-0.3762	-0.392	-0.2696	-0.026	-0.0422
indel.44610	-0.2359	-0.2555	-0.1664	-0.1739	-0.1102	-0.1092
indel.44615	0.2553	0.3363	0.2728	0.2682	0.173	0.0619
indel.44616	0.7259	0.6987	0.6696	0.6075	0.5664	0.3865
indel.44637	0.0675	0.0338	0.0316	0.0641	0.0358	0.0354
indel.44638	0.2102	0.2299	0.2075	0.2566	0.2098	0.2792
indel.44649	-0.0825	-0.0466	-0.0485	-0.0759	-0.0823	-0.0453
indel.44653	0.6752	0.6846	0.5686	0.4731	0.3994	0.3654
indel.44659	0.0504	0.0675	-0.0626	-0.0416	-0.0188	-0.0989
indel.44661	-0.0647	-0.083	-0.0565	-0.0451	-0.0296	-0.0029
indel.44671	-0.1072	-0.0025	0.0477	0.1333	0.0938	0.1841
indel.44681	0.1948	0.1416	0.1217	0.142	0.1887	0.1606
indel.44686	0.0084	0.0177	0.0083	0.0183	0.0059	-0.0086
indel.44689	0.0391	0.0692	0.0734	0.0677	0.0471	0.0515
indel.44693	-0.1347	-0.126	-0.0854	-0.118	-0.0835	-0.0434
indel.44695	0.0149	0.0891	0.0745	0.1132	0.0867	0.0524
indel.44698	0.0469	0.077	0.0637	0.1323	0.0597	0.052
indel.44716	0.752	0.707	0.6532	0.6274	0.662	0.5967
indel.44718	0.3233	0.2992	0.2485	0.2467	0.2522	0.1579
indel.44759	-0.0715	0.0401	0.039	0.1056	0.1322	0.257
indel.44769	0.0209	0.0086	0.0772	0.0523	0.074	0.0457
indel.44771	-0.0549	-0.1033	-0.0658	-0.0305	0.0007	0.0614
indel.44779	0.0334	-0.0373	0.0571	0.0059	0.0129	0.0068
indel.44780	-0.0968	-0.1165	-0.111	-0.1024	-0.0762	-0.0653
indel.44782	-0.008	-0.0328	-0.0571	-0.0601	-0.0599	-0.1058
indel.44783	0.0234	-0.0096	-0.0024	0.0027	-0.0237	-0.003
indel.44794	-0.0053	0.0126	-0.044	0.0221	-0.0022	0.0398
indel.44795	-0.2273	-0.2266	-0.169	-0.1739	-0.1382	-0.0636
indel.44799	0.1499	0.2624	0.2471	0.2665	0.3038	0.2836
indel.44804	-0.1025	-0.0377	0.0115	0.0389	0.0961	0.2611
indel.44812	-0.1162	-0.0822	-0.0446	-0.0638	-0.063	0.0022
indel.44824	-0.2896	-0.2278	-0.1583	-0.123	-0.0564	0.1218
indel.44825	0.1771	0.2151	0.3037	0.264	0.2555	0.4721
indel.44838	-0.0927	-0.0197	-0.0245	-0.0161	0.0125	0.0536
indel.44839	0.0296	0.0397	0.0784	0.0476	0.1369	0.1641
indel.44852	-0.4539	-0.2239	-0.2342	-0.124	-0.0236	0.0789
indel.44853	0.1387	0.0558	0.0993	0.0876	0.1616	0.2192
indel.44859	0.0686	0.1019	0.1507	0.1445	0.08	0.086
indel.44860	0.1872	0.1363	0.1145	0.0918	0.1072	0.0446
indel.44890	-0.0181	-0.0475	0.0068	0.0417	0.0325	-0.0302
indel.44932	0.0888	0.1116	0.1016	0.0919	0.0988	0.0395
indel.44935	0.0784	0.1756	0.207	0.2306	0.3068	0.3123
indel.44984	0.0949	0.0844	0.1272	0.1298	0.1757	0.2194
indel.45005	0.2233	0.2013	0.252	0.2775	0.2924	0.2322
indel.45027	0.5723	0.5509	0.5156	0.4471	0.3983	0.4145
indel.45032	0.2051	0.1946	0.2156	0.3016	0.3085	0.4089
indel.45033	0.2862	0.2708	0.3817	0.3963	0.4171	0.4311
indel.45041	0.0134	0.1005	0.1017	0.1503	0.0727	0.0894
indel.45048	-0.1159	-0.1498	-0.123	-0.1431	-0.1065	-0.0541
indel.45050	-0.0137	0.0468	0.0391	0.057	0.1069	0.0865
indel.45052	0.129	0.1414	0.1514	0.1578	0.1201	0.1
indel.45062	0.326	0.3589	0.3315	0.2603	0.2039	0.2142
indel.45063	-0.1851	-0.1158	-0.0893	-0.0535	0.0204	0.0925
indel.45084	0.2102	0.2135	0.2735	0.2701	0.2575	0.2959
indel.45104	0.0516	0.0974	0.1059	0.1386	0.1491	0.1636
indel.45129	0.0787	0.1392	0.1951	0.1824	0.1727	0.2453
indel.45188	-0.0467	-0.0481	-0.038	-0.0225	-0.0366	-0.0434
indel.45281	-0.0143	0.0205	0.0185	-0.0359	-0.0082	0.0015
indel.45288	0.0678	0.0941	0.074	0.1219	0.1221	0.0543
indel.45292	0.0085	0.0336	0.0702	0.1848	0.1871	0.2237
indel.45295	-0.0375	-0.0134	-0.0063	-0.0338	-0.0236	-0.0745
indel.45319	0.0755	0.0906	0.0729	0.0953	0.1281	0.1537
indel.45322	0.4628	0.4648	0.456	0.4992	0.4086	0.4511
indel.45334	0.2855	0.2295	0.1465	0.1292	0.1154	0.1101
indel.45337	0.1433	0.1024	0.1547	0.1402	0.063	0.0921
indel.45342	0.242	0.1567	0.1631	0.104	0.1081	0.1509
indel.45343	0.107	0.0701	0.0512	0.0698	0.0323	0.024
indel.45344	0.0407	0.0315	0.0321	0.0287	0	0.0071
indel.45349	0.1014	0.1302	0.1506	0.1106	0.1068	0.116
indel.45350	0.2724	0.2658	0.2289	0.2062	0.1716	0.1588
indel.45463	-0.1965	-0.1009	-0.0165	0.0949	0.1588	0.2293
indel.45466	-0.0841	-0.1232	-0.0896	-0.0597	-0.041	0.0058
indel.45469	0.0356	-0.0501	-0.0327	0.0459	-0.0117	0.0077
indel.45471	-0.0584	-0.0342	-0.1247	-0.1174	-0.0571	-0.1399
indel.45472	0.1858	0.1749	0.1823	0.1451	0.1232	0.2326
indel.45484	0.1253	0.0921	0.1081	0.1568	0.1626	0.2225
indel.45495	0.1016	0.0701	0.1663	0.1415	0.2478	0.3449
indel.45496	0.2289	0.2862	0.2093	0.2592	0.2705	0.2721
indel.45501	0.0731	0.1193	0.0628	0.0531	0.0565	0.1261
indel.45505	-0.0937	0.0983	0.0758	0.1906	0.3252	0.4601
indel.45513	0.1256	0.1305	0.1337	0.1681	0.1576	0.2559
indel.45532	0.0417	0.0434	0.0674	0.0623	-0.0041	0.0087
indel.45537	0.335	0.3193	0.2797	0.2512	0.2269	0.1462
indel.45539	0.3197	0.342	0.2542	0.2844	0.2166	0.178
indel.45552	0.0297	0.0447	0.0083	-0.0279	0.0373	-0.028
indel.45556	-0.1467	-0.1269	-0.0217	-0.0046	0.0977	0.3073
indel.45561	-0.3643	-0.3396	-0.2501	-0.1807	-0.1141	0.1822
indel.45565	-0.0389	-0.0048	-0.0038	0.0664	0.1765	0.2512
indel.45568	0.032	-0.0663	-0.0182	-0.0012	0.0452	-0.0313
indel.45602	0.2143	0.2035	0.1895	0.2757	0.2833	0.2319
indel.45609	-0.2288	-0.0804	0.0351	0.1252	0.1141	0.2479
indel.45611	-0.2071	-0.1316	-0.1716	-0.1106	0.0234	0.055
indel.45621	0.0355	0.0775	0.0395	0.0858	0.0777	0.0925
indel.45622	0.0049	0.0192	0.0349	0.0875	0.0868	0.1853
indel.45629	0.1261	0.045	0.056	0.0816	0.017	-0.0115
indel.45631	0.0607	0.0946	0.0071	0.1138	0.2035	0.1808
indel.45635	0.0439	0.0042	0.0001	0.0243	0.0023	0.0237
indel.45665	0.3556	0.279	0.3321	0.3521	0.3837	0.372
indel.45673	-0.0594	-0.05	-0.0708	-0.05	-0.047	-0.0177
indel.45674	0.2922	0.2331	0.2714	0.1945	0.1822	0.1384
indel.45678	-0.0077	0.054	0.012	-0.0013	-0.0351	-0.0037
indel.45681	0.2739	0.2556	0.2698	0.2327	0.179	0.1465
indel.45682	0.1808	0.3455	0.2842	0.2514	0.2072	0.2714
indel.45683	0.0263	0.0606	0.0553	0.0563	0.0593	0.0367
indel.45685	0.0878	0.1412	0.1332	0.1047	0.1248	0.1294
indel.45687	0.0245	0.0628	0.0707	0.1059	0.0906	0.1362
indel.45689	-0.0046	-0.0261	0.032	0.0062	0.0612	0.0661
indel.45707	-0.3626	-0.2277	-0.2101	-0.1435	0.0065	0.0743
indel.45709	-0.0269	0.0015	0.1072	-0.002	0.0618	0.0317
indel.45710	-0.0296	-0.0157	-0.0296	0.0049	0.0452	0.0337
indel.45717	0.0764	0.068	0.0914	0.0349	0.1187	0.0536
indel.45719	-0.3015	-0.3254	-0.3161	-0.2432	-0.2523	-0.2584
indel.45720	0.2065	0.2694	0.2547	0.3819	0.3984	0.418
indel.45723	0.2202	0.3391	0.2999	0.2243	0.2701	0.31
indel.45728	-0.0158	0.0211	0.0495	0.0233	0.0113	0.0786
indel.45729	0.1186	0.0955	0.1137	0.1479	0.1545	0.0673
indel.45731	0.024	-0.0101	0.0352	0.0009	0.0009	0.0431
indel.45733	0.2107	0.2964	0.1924	0.2611	0.3125	0.241
indel.45775	0.2651	0.2569	0.2705	0.1957	0.1731	0.2618
indel.45780	0.1232	0.0736	0.1135	0.084	0.1773	0.1597
indel.45791	0.1402	0.1136	0.1372	0.1341	0.1952	0.1507
indel.45794	0.0646	0.0057	0.0082	0.0394	0.0403	0.0746
indel.45796	0.0076	0.0146	0.0063	0.0468	0.0739	0.1301
indel.45813	-0.0826	-0.079	-0.0849	-0.0617	-0.0541	-0.0132
indel.45818	0.1539	0.1834	0.1811	0.2233	0.245	0.2346
indel.45826	0.28	0.2239	0.1869	0.2156	0.1947	0.233
indel.45828	0.5783	0.5605	0.4709	0.4579	0.3973	0.2947
indel.45834	-0.0138	-0.0032	0.0247	0.0108	0.0257	0.0075
indel.45892	0.5529	0.5245	0.5227	0.4993	0.42	0.3383
indel.45898	0.2836	0.2238	0.2645	0.3223	0.2692	0.29
indel.45899	-0.0899	-0.0333	0.0284	0.0115	0.1148	0.1971
indel.45912	0.242	0.2623	0.2419	0.209	0.2317	0.2544
indel.45913	0.106	0.0761	0.0863	0.0943	0.1392	0.1098
indel.45941	0.2368	0.274	0.2817	0.2684	0.3152	0.3372
indel.45943	0.1863	0.1607	0.1427	0.1781	0.2132	0.242
indel.45944	0.1297	0.1653	0.2028	0.1849	0.1808	0.2384
indel.45950	-0.0194	-0.0557	0.0318	0.0501	0.0746	0.2615
indel.45999	0.2891	0.3212	0.195	0.1806	0.1711	0.205
indel.46024	0.0681	0.0229	-0.0235	0.015	-0.0021	0.061
indel.46028	0.1495	0.1144	0.1093	0.1463	0.1252	0.156
indel.46032	0.129	0.1418	0.0728	0.1054	0.0863	0.0684
indel.46059	0.044	0.0562	0.0638	0.1021	0.1236	0.1901
indel.46081	-0.1723	-0.0742	-0.0958	-0.0297	0.036	0.0898
indel.46117	-0.0769	-0.1912	-0.1045	-0.0678	-0.108	-0.0519
indel.46139	-0.1955	-0.2003	-0.1579	-0.1216	-0.0942	-0.0899
indel.46145	0.0557	0.0782	0.021	0.0766	0.0978	0.0618
indel.46156	0.0287	-0.0239	-0.0444	0.0084	-0.0512	-0.047
indel.46171	-0.0293	-0.0336	0.0079	0.0738	0.0368	0.0859
indel.46179	0.1161	0.1786	0.2085	0.2243	0.1829	0.0995
indel.46234	0.1534	0.2052	0.3406	0.3924	0.3506	0.4543
indel.46287	0.2942	0.2366	0.3328	0.3288	0.3402	0.36
indel.46297	0.0963	0.114	0.1092	0.0683	0.1387	0.0774
indel.46300	0.1259	0.1459	0.1135	0.1237	0.1465	0.1162
indel.46377	0.1825	0.1824	0.1831	0.183	0.1563	0.2026
indel.46379	0.1951	0.127	0.1585	0.1517	0.2122	0.1886
indel.46380	0.2852	0.1417	0.1089	0.2647	0.2154	0.1809
indel.46385	0.3222	0.2528	0.3505	0.2919	0.2787	0.3149
indel.46390	-0.0206	-0.0357	-0.0211	0.0293	0.0841	0.1357
indel.46409	0.2583	0.2725	0.3032	0.29	0.3438	0.3594
indel.46461	0.0868	0.2383	0.3191	0.3436	0.3393	0.4999
indel.46497	0.1382	0.1037	0.1386	0.1226	0.228	0.2842
indel.46528	0.2027	0.248	0.2392	0.2231	0.2243	0.2669
indel.46574	0.0928	0.0796	0.0954	0.1462	0.1314	0.2023
indel.46588	0.2234	0.2308	0.2687	0.2123	0.1951	0.2201
indel.46621	0.118	0.1029	0.1213	0.0852	0.0797	0.0952
indel.46649	0.0116	-0.059	-0.0512	-0.0205	-0.0451	-0.0649
indel.46652	0.1393	0.2169	0.205	0.2306	0.2436	0.3068
indel.46657	-0.0947	-0.0834	-0.0369	0.1041	0.1022	0.209
indel.46711	0.1195	0.1738	0.1511	0.1593	0.2014	0.2421
indel.46721	0.0371	0.0628	0.0771	0.0561	0.1184	0.1835
indel.46732	-0.0012	0.0369	0.062	0.035	0.0581	0.1173
indel.46733	0.1732	0.1983	0.1647	0.2607	0.2058	0.2633
indel.46750	-0.2131	-0.0658	-0.1532	-0.0975	0.103	0.194
indel.46751	0.2402	0.3955	0.3839	0.4081	0.4121	0.4668
indel.46771	0.0482	0.0256	0.0824	0.0308	0.0758	0.0615
indel.46787	0.2076	0.1779	0.2101	0.156	0.1832	0.2086
indel.46853	0.3542	0.3721	0.2956	0.3144	0.3341	0.3594
indel.46856	0.0073	0.0723	0.1525	0.1285	0.1387	0.1377
indel.46857	0.1726	0.1437	0.1466	0.0926	0.1144	0.0499
indel.46863	0.1764	0.2073	0.2542	0.2404	0.2729	0.3207
indel.46867	-0.0312	0.034	0.0585	0.0844	0.1022	0.1582
indel.46988	0.0435	-0.0255	0.0478	0.0247	0.008	-0.02
indel.46990	-0.0675	-0.1041	-0.1824	-0.0729	-0.0961	-0.1593
indel.47004	0.0346	0.0182	0.0563	0.0439	0.0077	0.0635
indel.47005	0.0327	0.0098	-0.0747	-0.0342	-0.0295	-0.0159
indel.47008	-0.0109	-0.0172	0.0874	0.0722	0.1982	0.1962
indel.47009	0.5231	0.5806	0.4983	0.5143	0.5437	0.4339
indel.47021	-0.0613	-0.0542	-0.0985	-0.0286	0.0745	-0.0046
indel.47040	0.0815	0.1615	0.214	0.208	0.2543	0.2892
indel.47048	-0.2072	-0.1322	-0.0844	-0.0787	0.0147	0.1101
indel.47051	-0.1111	-0.0643	-0.042	0.0274	0.0605	0.1264
indel.47065	0.4406	0.4991	0.4532	0.3636	0.2993	0.2868
indel.47084	0.0353	0.0706	0.042	0.0559	0.1001	0.1201
indel.47102	0.0315	0.0198	0.0138	-0.0138	0.0501	0.0603
indel.47104	0.3702	0.356	0.4956	0.4152	0.4124	0.4449
indel.47120	0.0981	0.0507	0.0556	0.1099	0.0496	0.0969
indel.47126	0.1867	0.2425	0.2429	0.28	0.2775	0.2913
indel.47131	-0.0072	0.0104	0.0223	0.0185	0.0428	0.1479
indel.47142	0.1125	0.1081	0.0565	0.0938	0.1122	0.1898
indel.47148	-0.1581	-0.1351	-0.1367	-0.0597	0.0621	0.265
indel.47155	0.2447	0.1983	0.2362	0.2171	0.2821	0.3221
indel.47157	0.2052	0.2034	0.2617	0.191	0.2265	0.218
indel.47171	-0.4211	-0.1726	0.0062	0.1081	0.1396	0.4631
indel.47187	0.019	0.0123	0.0814	0.0807	0.0907	0.1739
indel.47242	0.4821	0.5009	0.4074	0.4087	0.391	0.4729
indel.47246	0.0479	0.0663	0.0719	0.0827	0.1291	0.0939
indel.47275	0.1047	0.065	0.0884	0.0519	0.1118	0.103
indel.47319	0.0854	0.0716	0.0478	-0.0288	0.0387	0.0521
indel.47343	0.0988	0.0802	0.1457	0.116	0.1756	0.1723
indel.47371	0.0987	0.014	-0.0046	-0.0029	0.0057	-0.0002
indel.47378	-0.0403	0.0961	0.0458	0.0664	0.1108	0.2085
indel.47386	0.0576	0.079	0.0907	0.0477	0.0906	-0.0416
indel.47393	-0.1672	-0.1628	-0.0679	-0.0265	-0.0951	-0.0764
indel.47395	-0.0195	-0.0238	0.0038	-0.0056	0.0329	0.0664
indel.47396	-0.1315	-0.1626	-0.101	-0.1299	-0.0696	-0.0876
indel.47398	-0.1967	-0.1391	-0.093	-0.1254	-0.0114	-0.0171
indel.47404	-0.3064	-0.196	-0.223	-0.0919	-0.0323	-0.0889
indel.47416	-0.6931	-0.5755	-0.2134	-0.0602	-0.0823	0.0981
indel.47418	-0.1694	-0.1383	-0.1468	-0.0659	-0.0735	-0.0266
indel.47425	0.0047	0.0078	0.0424	0.0302	0.0624	0.1164
indel.47426	0.1398	0.3627	0.2939	0.3197	0.2985	0.4656
indel.47431	0.0368	0.1105	0.1474	0.1057	0.0965	-0.0021
indel.47443	-0.2238	-0.175	-0.1366	-0.0927	-0.0711	-0.0889
indel.47444	0.4556	0.4693	0.4095	0.3817	0.2494	0.1431
indel.47457	0.111	0.2029	0.1261	0.1721	0.0908	0.1199
indel.47459	0.0356	-0.0459	-0.0808	-0.0924	-0.0686	-0.0947
indel.47470	0.0752	0.1534	0.1431	0.1251	0.2213	0.1112
indel.47471	0.024	0.087	0.1106	0.0608	0.1085	0.2008
indel.47473	0.048	0.1006	0.0492	0.0564	0.1022	0.1711
indel.47478	0.1001	0.1368	0.1368	0.0925	0.1438	0.1171
indel.47482	0.1334	0.191	0.2053	0.2711	0.2116	0.3359
indel.47483	0.0281	0.0998	0.1662	0.2368	0.2213	0.3936
indel.47493	0.0631	0.044	0.0879	0.0758	0.0963	0.1303
indel.47496	-0.0803	-0.0588	-0.0397	-0.0394	-0.085	-0.0203
indel.47501	0.1393	0.0874	0.0833	0.0631	-0.0101	-0.0308
indel.47531	0.1096	0.0995	0.0962	0.1079	0.0415	0.0087
indel.47555	-0.032	-0.0162	-0.0137	0.0174	-0.0336	-0.0465
indel.47597	0.1301	0.1614	0.1455	0.1183	0.0971	0.0748
indel.47604	-0.1069	-0.0625	-0.0385	-0.007	0.0606	0.1477
indel.47607	0.0401	-0.0172	0.0228	0.034	0.0089	0.0462
indel.47614	0.0678	0.0547	0.0963	0.1331	0.1865	0.2485
indel.47618	-0.0572	-0.0616	-0.1101	-0.0132	0.0066	0.1802
indel.47619	-0.0473	-0.0354	-0.0348	0.0258	0.0054	0.0558
indel.47627	-0.0356	-0.0005	0.0321	0.0966	0.1476	0.3575
indel.47637	-0.1129	-0.0876	-0.0307	-0.0869	-0.0201	0.1042
indel.47643	-0.1721	-0.1056	-0.0627	-0.052	0.0419	0.2212
indel.47650	-0.1828	-0.1195	-0.0196	0.0141	0.0566	0.2419
indel.47663	-0.0163	-0.0256	-0.0113	-0.0265	0.0482	0.0697
indel.47664	0.3962	0.4748	0.4797	0.4987	0.5376	0.5587
indel.47669	-0.0379	-0.0669	0.0617	0.1758	0.1333	0.3811
indel.47671	-0.1047	-0.1215	-0.0785	0.004	-0.0556	-0.0035
indel.47675	0.0525	0.1343	0.0971	0.1251	0.1677	0.2021
indel.47676	-0.0647	-0.0853	-0.0931	-0.0338	-0.0414	-0.0134
indel.47677	-0.0543	-0.108	-0.0781	-0.0803	-0.0709	-0.0163
indel.47678	-0.0611	0.0758	0.0563	0.0798	0.1077	0.1801
indel.47686	-0.0912	-0.2084	-0.0799	-0.0388	-0.0226	-0.0107
indel.47710	0.051	0.0605	0.0949	0.1326	0.067	0.1068
indel.47715	0.0453	0.1063	0.0652	0.1123	0.0829	0.1113
indel.47739	0.6875	0.6203	0.5681	0.5108	0.443	0.3032
indel.47755	0.0113	0.0063	0.0556	0.0339	0.0946	0.0476
indel.47756	0.0924	0.0953	0.0763	0.0734	0.1075	0.1214
indel.47766	-0.1427	-0.0863	-0.0135	0.0119	0.0705	0.1677
indel.47770	-0.195	-0.0812	-0.0765	-0.027	0.0123	0.1054
indel.47791	-0.1252	-0.036	0.057	0.0699	0.1833	0.3217
indel.47793	-0.1405	-0.0899	-0.0677	-0.0101	-0.0025	0.1974
indel.47796	0.07	0.1929	0.2543	0.2798	0.3458	0.4527
indel.47815	-0.0612	-0.0516	-0.0582	-0.0084	0	0.0699
indel.47819	0.1815	0.2655	0.2828	0.2796	0.4049	0.467
indel.47822	-0.1503	-0.1077	-0.112	-0.0041	0.0108	0.1414
indel.47830	0.1191	0.1326	0.0679	0.163	0.0637	0.0112
indel.47879	0.1579	0.173	0.194	0.1621	0.0802	0.145
indel.47885	0.0917	0.0219	0.0063	0.0237	0.0404	0.0463
indel.47896	0.3779	0.3518	0.344	0.3006	0.2724	0.2721
indel.47899	0.0926	0.0881	0.083	0.0759	0.0168	0.0962
indel.47900	0.0834	0.0308	0.0069	0.1239	0.0485	0.105
indel.47920	0.0033	-0.0194	-0.0144	0.0054	-0.0628	-0.0283
indel.47957	0.8044	0.7294	0.6085	0.5685	0.5043	0.3888
indel.47977	0.1555	0.1484	0.2128	0.2703	0.3008	0.3111
indel.47983	-0.004	-0.0197	0.0084	-0.0429	0.0522	0.0441
indel.47984	-0.0732	-0.0919	-0.0581	-0.0879	-0.0398	0.0238
indel.47986	-0.0477	-0.0546	-0.0556	-0.1025	0.0286	-0.0057
indel.47989	0.0349	0.0321	0.0603	0.0381	0.0453	0.0383
indel.48011	-0.0697	-0.0811	-0.0437	-0.004	-0.026	0.049
indel.48017	-0.1402	-0.1259	-0.0606	-0.084	-0.0521	-0.0388
indel.48026	-0.246	-0.1486	-0.0949	0.0146	0.093	0.2627
indel.48039	0.1942	0.2322	0.2533	0.2263	0.2731	0.2584
indel.48072	0.1851	0.2021	0.2427	0.2275	0.2004	0.2497
indel.48076	-0.0535	-0.0645	-0.0566	-0.0173	-0.0184	-0.0113
indel.48077	0.3002	0.3168	0.3018	0.2883	0.2518	0.2905
indel.48081	0.13	0.0887	0.1148	0.1291	0.1246	0.1679
indel.48082	-0.0867	-0.113	-0.0566	-0.0682	-0.0701	-0.0201
indel.48083	0.1993	0.2033	0.1921	0.2281	0.2123	0.2052
indel.48098	0.39	0.3534	0.4548	0.4597	0.3765	0.4362
indel.48101	-0.1174	-0.1269	-0.1107	-0.0919	-0.0719	-0.1098
indel.48128	-0.1053	-0.0944	-0.0562	-0.0574	0.0164	-0.0033
indel.48137	-0.0849	-0.0196	-0.0467	-0.0623	0.0236	-0.04
indel.48139	-0.0974	0.0125	0.0415	0.01	0.0267	0.0554
indel.48148	-0.1124	-0.0273	-0.0103	0.0532	0.0342	0.1262
indel.48151	-0.2588	-0.1397	-0.0494	0.0041	0.0454	0.0204
indel.48154	-0.386	-0.2698	-0.2127	-0.148	-0.0424	0.0815
indel.48155	-0.4096	-0.357	-0.2044	-0.2572	-0.1923	-0.0397
indel.48156	-0.2142	-0.2333	-0.1563	-0.168	-0.1013	0.0253
indel.48157	-0.2468	-0.2062	-0.1622	-0.143	-0.1224	-0.041
indel.48159	-0.1534	-0.1108	-0.0141	0.0308	0.1897	0.2148
indel.48166	-0.3038	-0.1671	-0.1758	-0.0944	-0.133	-0.0826
indel.48171	-0.3567	-0.2167	-0.2033	-0.125	-0.0437	0.0578
indel.48176	-0.1637	-0.0926	-0.0431	0.0108	0.0053	-0.0983
indel.48190	-0.3304	-0.235	-0.2231	-0.1351	-0.1025	-0.0919
indel.48191	-0.4259	-0.2858	-0.2699	-0.1811	-0.0565	0.0296
indel.48196	-0.0645	-0.056	-0.0035	-0.0184	0.0464	-0.0026
indel.48199	-0.2879	-0.2769	-0.2468	-0.1638	-0.1494	-0.1792
indel.48201	-0.3533	-0.2346	-0.1504	-0.1671	-0.023	-0.0476
indel.48203	-0.0548	0.0014	0.0317	0.0133	0.0439	0.0151
indel.48205	-0.4446	-0.3615	-0.2949	-0.2086	0.016	-0.0038
indel.48220	-0.2649	-0.2422	-0.0934	-0.0762	0.0222	0.0897
indel.48232	0.166	0.2749	0.4364	0.3727	0.344	0.3411
indel.48261	-0.4809	-0.2892	-0.3626	-0.2073	-0.016	0.0233
indel.48263	0.1405	0.135	0.1839	0.1847	0.2145	0.2044
indel.48281	-0.0295	-0.0314	0.0321	0.0403	0.08	0.0308
indel.48282	0.0911	0.0709	0.045	0.0657	0.05	-0.0065
indel.48301	-0.1983	-0.2679	-0.1734	-0.1063	-0.0458	0.0841
indel.48304	0.1689	0.0901	0.1445	0.1413	0.1222	0.1565
indel.48309	-0.0478	-0.0724	-0.0325	0.0217	0.0449	0.0183
indel.48311	-0.1966	-0.1197	-0.1604	-0.102	-0.0432	0.0846
indel.48313	-0.1917	-0.1752	-0.18	-0.1861	-0.079	-0.0385
indel.48338	0.0578	0.1137	0.1334	0.1049	0.1395	0.1942
indel.48381	0.0171	0.028	0.0397	0.0883	0.0901	0.1002
indel.48420	0.046	0.0618	0.0794	0.0968	0.1385	0.137
indel.48422	0.1129	0.1507	0.134	0.1101	0.1403	0.1485
indel.48459	0.1118	0.1454	0.0983	0.109	0.1527	0.1608
indel.48501	0.015	0.027	0.0192	0.0085	-0.0055	0.0492
indel.48504	0.3792	0.3862	0.3544	0.3607	0.4185	0.4586
indel.48515	0.1044	0.0904	0.122	0.1312	0.0573	0.1471
indel.48516	-0.0615	-0.0237	-0.0359	-0.0458	-0.0403	-0.0273
indel.48519	0.0172	0.0718	0.0719	0.1889	0.1897	0.3538
indel.48558	-0.0244	-0.0502	-0.0623	-0.0057	0.0205	0.144
indel.48566	0.2366	0.16	0.1507	0.179	0.1577	0.158
indel.48578	0.0264	-0.0249	0.0388	0.0906	0.1041	0.2245
indel.48663	0.0206	0.0326	0.0595	0.0223	-0.0153	0.076
indel.48679	-0.083	-0.0618	-0.0544	0.0442	0.0322	0.1233
indel.48685	0.1422	0.0874	0.1116	0.1162	0.1317	0.1899
indel.48760	0.2997	0.369	0.435	0.439	0.6045	0.6282
indel.48789	0.2655	0.2719	0.2124	0.225	0.3115	0.323
indel.48792	0.0729	0.1073	0.062	0.0781	0.133	0.2226
indel.48823	0.0673	0.0871	0.074	0.0343	0.072	0.1279
indel.48829	0.1865	0.2985	0.3261	0.2711	0.3202	0.509
indel.48831	-0.2738	-0.1781	-0.087	0.0197	0.0897	0.3182
indel.48832	-0.1653	-0.146	-0.0673	-0.0117	0.022	0.1703
indel.48834	0.033	0.0693	0.081	0.1124	0.1381	0.163
indel.48862	-0.0767	-0.1737	-0.0438	-0.0276	-0.0837	-0.0063
indel.48863	0.1342	0.1118	0.0808	0.0311	0.1377	0.1002
indel.48864	-0.0248	-0.0157	-0.0143	0.0378	-0.0184	-0.034
indel.48911	0.3128	0.314	0.2837	0.3174	0.245	0.2885
indel.48925	0.0975	0.0003	-0.0433	-0.0212	-0.0468	-0.0783
indel.48928	0.133	0.079	0.0965	0.0842	0.0377	0.0212
indel.48953	0.1229	0.0882	0.1234	0.1416	0.1717	0.2141
indel.48958	-0.0164	0.0305	0.0525	0.1059	0.0847	0.1966
indel.48965	-0.1008	-0.0405	-0.0898	0.0148	-0.0048	0.0888
indel.48974	0.0449	0.0135	-0.0232	0.0284	0.0518	0.0532
indel.48980	0.1919	0.1951	0.219	0.2254	0.282	0.251
indel.49063	-0.021	-0.0192	0.066	0.0438	0.0593	0.0961
indel.49175	-0.2814	-0.2621	-0.2148	-0.1203	-0.0963	0.0581
indel.49187	0.1158	0.175	0.1428	0.136	0.1433	0.121
indel.49205	-0.0768	-0.0243	0.0095	0.0298	0.1378	0.1551
indel.49210	0.0363	0.0052	-0.0382	-0.0313	-0.0076	0.0057
indel.49218	0.1409	0.1248	0.1265	0.1631	0.1597	0.2429
indel.49370	0.1265	0.1303	0.1253	0.1001	0.1401	0.0838
indel.49446	0.1331	0.1428	0.1161	0.1464	0.1399	0.1979
indel.49499	0.1705	0.2536	0.2931	0.3162	0.2671	0.4187
indel.49515	0.1135	0.124	0.2061	0.2774	0.2698	0.2726
indel.49538	-0.0016	0.0216	-0.0427	0.0677	0.0962	0.1513
indel.49555	0.3312	0.3671	0.3442	0.3192	0.3159	0.3395
indel.66735	-0.0926	-0.0384	-0.083	-0.0547	0.0513	0.0114
indel.66781	0.1671	0.1961	0.1358	0.1676	0.1263	0.1166
indel.66804	0.0344	0.0461	0.1261	0.0369	0.0657	0.0293
indel.66807	-0.0168	0.0739	-0.0152	0.0662	0.1106	0.0829
indel.66823	0.0344	0.0662	0.0318	0.0196	0.0207	-0.0435
indel.66826	0.3569	0.3689	0.2745	0.2343	0.2037	0.124
indel.66860	0.0347	0.0632	0.0035	0.0022	0.0674	0.0946
indel.66868	-0.0187	-0.1144	-0.061	-0.0921	-0.0356	0.0158
indel.66869	-0.037	-0.0582	-0.0071	-0.0032	0.0164	0.0388
indel.66872	0.2391	0.4043	0.4126	0.4625	0.414	0.4309
indel.66878	0.0253	0.0172	0.0736	0.0724	0.0419	0.0366
indel.66885	0.0116	0.0822	0.1502	0.191	0.201	0.2126
indel.66937	0.084	0.1109	0.0718	0.1577	0.1216	0.1613
indel.66940	-0.0331	0.0383	-0.0012	0.071	0.0393	0.0743
indel.66946	0.0542	0.077	0.0927	0.0952	0.1134	0.1293
indel.66980	0.0982	0.1182	0.1138	0.1257	0.1817	0.2606
indel.66986	-0.0557	-0.04	-0.0179	0.0111	0.0284	0.0894
indel.66987	0.0463	-0.0163	-0.0224	0.0191	0.1009	0.1045
indel.67081	-0.0479	-0.0335	-0.0133	0.0166	0.0465	0.027
indel.67103	0.1511	0.2454	0.2605	0.2887	0.285	0.4491
indel.67107	0.152	0.1352	0.1066	0.1273	0.1571	0.159
indel.67132	0.1488	0.1026	0.0375	0.1538	0.4363	0.5772
indel.67149	0.1658	0.1287	0.1424	0.1186	0.1861	0.0683
indel.67153	-0.0928	-0.0568	0.0828	0.1146	0.1224	0.1657
indel.67154	0.1647	0.1269	0.1059	0.123	0.1345	0.0435
indel.67156	0.1707	0.201	0.2503	0.26	0.2426	0.224
indel.67162	-0.1592	-0.1464	-0.1242	-0.0499	-0.0046	-0.0197
indel.67172	0.0759	0.1086	0.1321	0.1307	0.1396	0.0447
indel.67182	-0.0419	0.0216	0.0624	0.0876	0.139	0.0862
indel.67192	0.0184	0.087	0.0813	0.0959	0.1487	0.2298
indel.67193	0.1188	0.2462	0.2942	0.3493	0.3452	0.3495
indel.67195	0.1172	0.1807	0.2156	0.2181	0.2377	0.231
indel.67197	-0.0643	-0.0194	0.0345	0.0033	0.0553	0.0994
indel.67202	0.0558	0.0387	0.0768	0.1279	0.1787	0.218
indel.67203	0.0148	-0.0302	-0.0038	0.0258	0.065	-0.008
indel.67204	0.2133	0.0972	0.2391	0.1716	0.1778	0.1242
indel.67208	0.0139	0.0265	-0.0052	0.0948	0.0555	0.0765
indel.67211	-0.0584	-0.0509	0.003	-0.0028	0.0566	0.0092
indel.67212	-0.0655	-0.1193	-0.0188	-0.0459	-0.0258	-0.0808
indel.67233	-0.2038	-0.0416	-0.0235	0.0278	0.2166	0.2243
indel.67250	0.0838	0.0484	0.0837	0.0753	0.0416	0.0056
indel.67274	0.0978	0.0251	0.0407	0.0464	0.0964	0.0625
indel.67275	-0.068	-0.0647	0.0033	0.0387	0.046	-0.0128
indel.67281	-0.1005	-0.08	-0.0817	-0.0932	-0.0509	-0.0834
indel.67284	0.1032	0.1321	0.1742	0.2173	0.1102	0.1381
indel.67294	-0.1413	-0.1177	-0.046	0.0326	0.1444	0.1831
indel.67296	-0.0154	-0.0393	-0.0071	-0.0607	-0.0111	-0.0612
indel.67299	-0.3939	-0.3887	-0.5097	-0.5013	-0.5154	-0.6095
indel.67301	0.0247	0.0086	0.1109	0.1191	0.0811	0.119
indel.67307	-0.0648	-0.0149	0.0227	0.1855	0.2005	0.2528
indel.67322	0.0188	-0.0501	0.0228	0.1121	0.1241	0.1432
indel.67330	0.0461	0.0573	0.0371	0.1063	0.0472	0.1474
indel.67334	0.0685	0.1006	0.1164	0.1166	0.1041	0.097
indel.67342	-0.0257	-0.0803	-0.131	-0.1451	-0.132	-0.0917
indel.67354	-0.2997	-0.2126	-0.1232	-0.0047	0.0835	0.2278
indel.67358	-0.0184	0.0645	0.0309	0.0002	0.0304	0.0241
[truncated: 48,078 more rows]
