# Supplementary material for: High-Throughput and Cost-Effective Characterization of Induced Pluripotent Stem Cells
Source: Stem Cell Reports. 2017 Apr 6;8(4):1101–11. doi: 10.1016/j.stemcr.2017.03.011 (PMC5390243; doi:10.1016/j.stemcr.2017.03.011)
Supplement: Data S1. Calculation of Pluripotency and Germ Layer Scores, Related to Figure 4 [file mmc8.xlsx]

## Sheet: Analysis
This space is reserved for input data (16 gene, up to 96 samples)																			Expression = 2^ (Ct_housekeeping - Ct_gene)																		Normalize expression (values between 0 and 1) = (expression_gene - min(expression_gene)) / (max(expression_gene) - min(expression_gene))
Sample name	Housekeeping gene	Pluripotent				Ectoderm				Endoderm				Mesoderm					Sample name	Pluripotent				Ectoderm				Endoderm				Mesoderm					Sample name	Pluripotent				Ectoderm				Endoderm
	GAPDH or RPS29	End-OCT4	End-SOX2	NANOG	CRIPTO	ALDH1A1	COL1A1	PAX6	DCX	AFP	GATA1	SOX7	CDH1	DCN	GATA2	BMP4	IGF2			End-OCT4	End-SOX2	NANOG	CRIPTO	ALDH1A1	COL1A1	PAX6	DCX	AFP	GATA1	SOX7	CDH1	DCN	GATA2	BMP4	IGF2			End-OCT4	End-SOX2	NANOG	CRIPTO	ALDH1A1	COL1A1	PAX6	DCX	AFP	GATA1	SOX7	CDH1
H1 (ES Line)	14.5	18.82	18	19	17														H1 (ES Line)	0.0500669	0.0883883	0.0441942	0.176777	NA	NA	NA	NA	NA	NA	NA	NA	NA	NA	NA	NA		H1 (ES Line)	0.241201	0.888831	0.77849	0.779123	NA	NA	NA	NA	NA	NA	NA	NA
H9 (ES line)	14.67	17	18	19	17														H9 (ES line)	0.198884	0.0994421	0.049721	0.198884	NA	NA	NA	NA	NA	NA	NA	NA	NA	NA	NA	NA		H9 (ES line)	1	1	0.876229	0.876582	NA	NA	NA	NA	NA	NA	NA	NA
FiPS4F2 (iPS line)	13.95	18	18	20	17														FiPS4F2 (iPS line)	0.060371	0.060371	0.0150928	0.120742	NA	NA	NA	NA	NA	NA	NA	NA	NA	NA	NA	NA		FiPS4F2 (iPS line)	0.29374	0.607055	0.263852	0.532096	NA	NA	NA	NA	NA	NA	NA	NA
FiPS4F5 (iPS line)	15.86	19	20	20	18														FiPS4F5 (iPS line)	0.11344	0.0567199	0.0567199	0.22688	NA	NA	NA	NA	NA	NA	NA	NA	NA	NA	NA	NA		FiPS4F5 (iPS line)	0.564331	0.570335	1	1	NA	NA	NA	NA	NA	NA	NA	NA
IMR90 (Fibroblasts)	14.5	23	31	27	29														IMR90 (Fibroblasts)	0.00276214	1.07896e-05	0.000172633	4.31584e-05	NA	NA	NA	NA	NA	NA	NA	NA	NA	NA	NA	NA		IMR90 (Fibroblasts)	0	0	0	0	NA	NA	NA	NA	NA	NA	NA	NA
ES.HUES16 p50	2.5					13.3095	8.92495	13.9008	14.3016	13.3199	20.4506	15.9998	12.7684	14.1137	15.9785	11.7659	15.1069		ES.HUES16 p50	NA	NA	NA	NA	0.000557193	0.0116385	0.000369843	0.000280134	0.000553217	3.94749e-06	8.63259e-05	0.000810771	0.000319103	8.76111e-05	0.00162441	0.000160305		ES.HUES16 p50	NA	NA	NA	NA	0.0717234	0.104288	0.264364	0.182701	0.000348036	0.0198733	0	0
ES.HUES9 p39	3.36393					15.7899	10.5005	20.077	14.4596	25.7996	20.1916	16.5878	13.4896	21.5485	17.7435	13.5972	17.9618		ES.HUES9 p39	NA	NA	NA	NA	0.000181724	0.00710706	9.30804e-06	0.000456959	1.76274e-07	8.59743e-06	0.000104527	0.000895109	3.35649e-06	4.6917e-05	0.000830762	4.03271e-05		ES.HUES9 p39	NA	NA	NA	NA	0.00511692	0.0525024	0	0.616437	1.10896e-07	0.043283	0.0112737	0.00812637
ES.H9 p54	2.5					14.2849	11.1364	16.2797	13.5295	999	23.6791	14.778	12.3335	20.0238	17.2572	13.5596	19.0486		ES.H9 p54	NA	NA	NA	NA	0.000283398	0.00251288	7.11038e-05	0.000478393	0	4.21177e-07	0.00020135	0.00109603	5.30658e-06	3.61117e-05	0.000468536	1.0432e-05		ES.H9 p54	NA	NA	NA	NA	0.0231535	0	0.0453121	0.669011	0	0.00212038	0.0712446	0.0274859
IPS.F2.11	3.14579					14.7958	9.32113	13.1676	15.25	16.445	999	16.3677	12.7783	13.1284	16.6346	12.1541	13.2275		IPS.F2.11	NA	NA	NA	NA	0.000311178	0.0138368	0.000961902	0.000227133	9.9205e-05	0	0.000104666	0.00125991	0.000988394	8.69872e-05	0.00194184	0.000922792		IPS.F2.11	NA	NA	NA	NA	0.0280815	0.12941	0.698495	0.0526956	6.24112e-05	0	0.0113597	0.0432761
IPS.F2.24	3.81062					16.4859	8.93419	14.8489	15.7064	18.7581	21.3786	17.1294	12.5803	23.9823	17.1405	13.7813	16.4416		IPS.F2.24	NA	NA	NA	NA	0.000152879	0.0286847	0.000475487	0.000262423	3.1648e-05	5.14641e-06	9.78687e-05	0.00229122	8.4668e-07	9.71184e-05	0.000996588	0.000157652		IPS.F2.24	NA	NA	NA	NA	0	0.299092	0.341828	0.139258	1.99102e-05	0.0259091	0.00714943	0.142647
IPS.F1.21	3.72786					15.6622	8.79039	14.5145	15.9754	13.6936	21.6787	17.0019	12.9985	19.9004	14.7396	11.4101	14.2498		IPS.F1.21	NA	NA	NA	NA	0.000255509	0.0299246	0.00056612	0.000205651	0.00100001	3.94699e-06	0.000100951	0.00161905	1.35387e-05	0.00048433	0.00486883	0.000680131		IPS.F1.21	NA	NA	NA	NA	0.0182061	0.313261	0.408286	0	0.000629118	0.0198707	0.00905831	0.0778805
EB.F1.21	4.77124					13.8705	8.42184	15.5637	15.4423	5.94752	20.7116	14.5183	12.8444	9.04603	13.0368	12.3119	8.90757		EB.F1.21	NA	NA	NA	NA	0.00182332	0.0796267	0.000563833	0.00061333	0.442491	1.59033e-05	0.00116371	0.00371304	0.0516605	0.00324956	0.00537059	0.0568645		EB.F1.21	NA	NA	NA	NA	0.29633	0.881258	0.406608	1	0.278377	0.0800635	0.667322	0.279646
EB.F2.11	4.53729					11.9695	8.01095	14.0457	15.8199	3.86868	16.8349	13.7368	11.0616	9.18819	12.8627	12.255	9.76374		EB.F2.11	NA	NA	NA	NA	0.00579	0.0900172	0.00137309	0.000401424	1.58954	0.000198633	0.00170082	0.0108637	0.0398051	0.0031175	0.00475043	0.0267105		EB.F2.11	NA	NA	NA	NA	1	1	1	0.480213	1	1	1	0.968642
EB.F2.24	5.32313					14.9773	9.22888	15.0737	17.4973	6.85218	999	14.9066	11.8049	10.2752	12.5841	13.9539	10.1187		EB.F2.24	NA	NA	NA	NA	0.00124107	0.0667192	0.00116088	0.000216383	0.346506	0	0.00130346	0.0111892	0.0323054	0.00651962	0.00252284	0.0360068		EB.F2.24	NA	NA	NA	NA	0.19304	0.73375	0.844395	0.0263261	0.217991	0	0.75388	1
																				NA	NA	NA	NA	NA	NA	NA	NA	NA	NA	NA	NA	NA	NA	NA	NA			NA	NA	NA	NA	NA	NA	NA	NA	NA	NA	NA	NA
																				NA	NA	NA	NA	NA	NA	NA	NA	NA	NA	NA	NA	NA	NA	NA	NA			NA	NA	NA	NA	NA	NA	NA	NA	NA	NA	NA	NA
																				NA	NA	NA	NA	NA	NA	NA	NA	NA	NA	NA	NA	NA	NA	NA	NA			NA	NA	NA	NA	NA	NA	NA	NA	NA	NA	NA	NA
																				NA	NA	NA	NA	NA	NA	NA	NA	NA	NA	NA	NA	NA	NA	NA	NA			NA	NA	NA	NA	NA	NA	NA	NA	NA	NA	NA	NA
																				NA	NA	NA	NA	NA	NA	NA	NA	NA	NA	NA	NA	NA	NA	NA	NA			NA	NA	NA	NA	NA	NA	NA	NA	NA	NA	NA	NA
																				NA	NA	NA	NA	NA	NA	NA	NA	NA	NA	NA	NA	NA	NA	NA	NA			NA	NA	NA	NA	NA	NA	NA	NA	NA	NA	NA	NA
																				NA	NA	NA	NA	NA	NA	NA	NA	NA	NA	NA	NA	NA	NA	NA	NA			NA	NA	NA	NA	NA	NA	NA	NA	NA	NA	NA	NA
																				NA	NA	NA	NA	NA	NA	NA	NA	NA	NA	NA	NA	NA	NA	NA	NA			NA	NA	NA	NA	NA	NA	NA	NA	NA	NA	NA	NA
																				NA	NA	NA	NA	NA	NA	NA	NA	NA	NA	NA	NA	NA	NA	NA	NA			NA	NA	NA	NA	NA	NA	NA	NA	NA	NA	NA	NA
																				NA	NA	NA	NA	NA	NA	NA	NA	NA	NA	NA	NA	NA	NA	NA	NA			NA	NA	NA	NA	NA	NA	NA	NA	NA	NA	NA	NA
																				NA	NA	NA	NA	NA	NA	NA	NA	NA	NA	NA	NA	NA	NA	NA	NA			NA	NA	NA	NA	NA	NA	NA	NA	NA	NA	NA	NA
																				NA	NA	NA	NA	NA	NA	NA	NA	NA	NA	NA	NA	NA	NA	NA	NA			NA	NA	NA	NA	NA	NA	NA	NA	NA	NA	NA	NA
																				NA	NA	NA	NA	NA	NA	NA	NA	NA	NA	NA	NA	NA	NA	NA	NA			NA	NA	NA	NA	NA	NA	NA	NA	NA	NA	NA	NA
																				NA	NA	NA	NA	NA	NA	NA	NA	NA	NA	NA	NA	NA	NA	NA	NA			NA	NA	NA	NA	NA	NA	NA	NA	NA	NA	NA	NA
																				NA	NA	NA	NA	NA	NA	NA	NA	NA	NA	NA	NA	NA	NA	NA	NA			NA	NA	NA	NA	NA	NA	NA	NA	NA	NA	NA	NA
																				NA	NA	NA	NA	NA	NA	NA	NA	NA	NA	NA	NA	NA	NA	NA	NA			NA	NA	NA	NA	NA	NA	NA	NA	NA	NA	NA	NA
																				NA	NA	NA	NA	NA	NA	NA	NA	NA	NA	NA	NA	NA	NA	NA	NA			NA	NA	NA	NA	NA	NA	NA	NA	NA	NA	NA	NA
																				NA	NA	NA	NA	NA	NA	NA	NA	NA	NA	NA	NA	NA	NA	NA	NA			NA	NA	NA	NA	NA	NA	NA	NA	NA	NA	NA	NA
																				NA	NA	NA	NA	NA	NA	NA	NA	NA	NA	NA	NA	NA	NA	NA	NA			NA	NA	NA	NA	NA	NA	NA	NA	NA	NA	NA	NA
																				NA	NA	NA	NA	NA	NA	NA	NA	NA	NA	NA	NA	NA	NA	NA	NA			NA	NA	NA	NA	NA	NA	NA	NA	NA	NA	NA	NA
																				NA	NA	NA	NA	NA	NA	NA	NA	NA	NA	NA	NA	NA	NA	NA	NA			NA	NA	NA	NA	NA	NA	NA	NA	NA	NA	NA	NA
																				NA	NA	NA	NA	NA	NA	NA	NA	NA	NA	NA	NA	NA	NA	NA	NA			NA	NA	NA	NA	NA	NA	NA	NA	NA	NA	NA	NA
																				NA	NA	NA	NA	NA	NA	NA	NA	NA	NA	NA	NA	NA	NA	NA	NA			NA	NA	NA	NA	NA	NA	NA	NA	NA	NA	NA	NA
																				NA	NA	NA	NA	NA	NA	NA	NA	NA	NA	NA	NA	NA	NA	NA	NA			NA	NA	NA	NA	NA	NA	NA	NA	NA	NA	NA	NA
																				NA	NA	NA	NA	NA	NA	NA	NA	NA	NA	NA	NA	NA	NA	NA	NA			NA	NA	NA	NA	NA	NA	NA	NA	NA	NA	NA	NA
																				NA	NA	NA	NA	NA	NA	NA	NA	NA	NA	NA	NA	NA	NA	NA	NA			NA	NA	NA	NA	NA	NA	NA	NA	NA	NA	NA	NA
																				NA	NA	NA	NA	NA	NA	NA	NA	NA	NA	NA	NA	NA	NA	NA	NA			NA	NA	NA	NA	NA	NA	NA	NA	NA	NA	NA	NA
																				NA	NA	NA	NA	NA	NA	NA	NA	NA	NA	NA	NA	NA	NA	NA	NA			NA	NA	NA	NA	NA	NA	NA	NA	NA	NA	NA	NA
																				NA	NA	NA	NA	NA	NA	NA	NA	NA	NA	NA	NA	NA	NA	NA	NA			NA	NA	NA	NA	NA	NA	NA	NA	NA	NA	NA	NA
																				NA	NA	NA	NA	NA	NA	NA	NA	NA	NA	NA	NA	NA	NA	NA	NA			NA	NA	NA	NA	NA	NA	NA	NA	NA	NA	NA	NA
																				NA	NA	NA	NA	NA	NA	NA	NA	NA	NA	NA	NA	NA	NA	NA	NA			NA	NA	NA	NA	NA	NA	NA	NA	NA	NA	NA	NA
																				NA	NA	NA	NA	NA	NA	NA	NA	NA	NA	NA	NA	NA	NA	NA	NA			NA	NA	NA	NA	NA	NA	NA	NA	NA	NA	NA	NA
																				NA	NA	NA	NA	NA	NA	NA	NA	NA	NA	NA	NA	NA	NA	NA	NA			NA	NA	NA	NA	NA	NA	NA	NA	NA	NA	NA	NA
																				NA	NA	NA	NA	NA	NA	NA	NA	NA	NA	NA	NA	NA	NA	NA	NA			NA	NA	NA	NA	NA	NA	NA	NA	NA	NA	NA	NA
																				NA	NA	NA	NA	NA	NA	NA	NA	NA	NA	NA	NA	NA	NA	NA	NA			NA	NA	NA	NA	NA	NA	NA	NA	NA	NA	NA	NA
																				NA	NA	NA	NA	NA	NA	NA	NA	NA	NA	NA	NA	NA	NA	NA	NA			NA	NA	NA	NA	NA	NA	NA	NA	NA	NA	NA	NA
																				NA	NA	NA	NA	NA	NA	NA	NA	NA	NA	NA	NA	NA	NA	NA	NA			NA	NA	NA	NA	NA	NA	NA	NA	NA	NA	NA	NA
																				NA	NA	NA	NA	NA	NA	NA	NA	NA	NA	NA	NA	NA	NA	NA	NA			NA	NA	NA	NA	NA	NA	NA	NA	NA	NA	NA	NA
																				NA	NA	NA	NA	NA	NA	NA	NA	NA	NA	NA	NA	NA	NA	NA	NA			NA	NA	NA	NA	NA	NA	NA	NA	NA	NA	NA	NA
																				NA	NA	NA	NA	NA	NA	NA	NA	NA	NA	NA	NA	NA	NA	NA	NA			NA	NA	NA	NA	NA	NA	NA	NA	NA	NA	NA	NA
																				NA	NA	NA	NA	NA	NA	NA	NA	NA	NA	NA	NA	NA	NA	NA	NA			NA	NA	NA	NA	NA	NA	NA	NA	NA	NA	NA	NA
																				NA	NA	NA	NA	NA	NA	NA	NA	NA	NA	NA	NA	NA	NA	NA	NA			NA	NA	NA	NA	NA	NA	NA	NA	NA	NA	NA	NA
																				NA	NA	NA	NA	NA	NA	NA	NA	NA	NA	NA	NA	NA	NA	NA	NA			NA	NA	NA	NA	NA	NA	NA	NA	NA	NA	NA	NA
																				NA	NA	NA	NA	NA	NA	NA	NA	NA	NA	NA	NA	NA	NA	NA	NA			NA	NA	NA	NA	NA	NA	NA	NA	NA	NA	NA	NA
																				NA	NA	NA	NA	NA	NA	NA	NA	NA	NA	NA	NA	NA	NA	NA	NA			NA	NA	NA	NA	NA	NA	NA	NA	NA	NA	NA	NA
																				NA	NA	NA	NA	NA	NA	NA	NA	NA	NA	NA	NA	NA	NA	NA	NA			NA	NA	NA	NA	NA	NA	NA	NA	NA	NA	NA	NA
																				NA	NA	NA	NA	NA	NA	NA	NA	NA	NA	NA	NA	NA	NA	NA	NA			NA	NA	NA	NA	NA	NA	NA	NA	NA	NA	NA	NA
																				NA	NA	NA	NA	NA	NA	NA	NA	NA	NA	NA	NA	NA	NA	NA	NA			NA	NA	NA	NA	NA	NA	NA	NA	NA	NA	NA	NA
																				NA	NA	NA	NA	NA	NA	NA	NA	NA	NA	NA	NA	NA	NA	NA	NA			NA	NA	NA	NA	NA	NA	NA	NA	NA	NA	NA	NA
																				NA	NA	NA	NA	NA	NA	NA	NA	NA	NA	NA	NA	NA	NA	NA	NA			NA	NA	NA	NA	NA	NA	NA	NA	NA	NA	NA	NA
																				NA	NA	NA	NA	NA	NA	NA	NA	NA	NA	NA	NA	NA	NA	NA	NA			NA	NA	NA	NA	NA	NA	NA	NA	NA	NA	NA	NA
																				NA	NA	NA	NA	NA	NA	NA	NA	NA	NA	NA	NA	NA	NA	NA	NA			NA	NA	NA	NA	NA	NA	NA	NA	NA	NA	NA	NA
																				NA	NA	NA	NA	NA	NA	NA	NA	NA	NA	NA	NA	NA	NA	NA	NA			NA	NA	NA	NA	NA	NA	NA	NA	NA	NA	NA	NA
																				NA	NA	NA	NA	NA	NA	NA	NA	NA	NA	NA	NA	NA	NA	NA	NA			NA	NA	NA	NA	NA	NA	NA	NA	NA	NA	NA	NA
																				NA	NA	NA	NA	NA	NA	NA	NA	NA	NA	NA	NA	NA	NA	NA	NA			NA	NA	NA	NA	NA	NA	NA	NA	NA	NA	NA	NA
																				NA	NA	NA	NA	NA	NA	NA	NA	NA	NA	NA	NA	NA	NA	NA	NA			NA	NA	NA	NA	NA	NA	NA	NA	NA	NA	NA	NA
																				NA	NA	NA	NA	NA	NA	NA	NA	NA	NA	NA	NA	NA	NA	NA	NA			NA	NA	NA	NA	NA	NA	NA	NA	NA	NA	NA	NA
																				NA	NA	NA	NA	NA	NA	NA	NA	NA	NA	NA	NA	NA	NA	NA	NA			NA	NA	NA	NA	NA	NA	NA	NA	NA	NA	NA	NA
																				NA	NA	NA	NA	NA	NA	NA	NA	NA	NA	NA	NA	NA	NA	NA	NA			NA	NA	NA	NA	NA	NA	NA	NA	NA	NA	NA	NA
																				NA	NA	NA	NA	NA	NA	NA	NA	NA	NA	NA	NA	NA	NA	NA	NA			NA	NA	NA	NA	NA	NA	NA	NA	NA	NA	NA	NA
																				NA	NA	NA	NA	NA	NA	NA	NA	NA	NA	NA	NA	NA	NA	NA	NA			NA	NA	NA	NA	NA	NA	NA	NA	NA	NA	NA	NA
																				NA	NA	NA	NA	NA	NA	NA	NA	NA	NA	NA	NA	NA	NA	NA	NA			NA	NA	NA	NA	NA	NA	NA	NA	NA	NA	NA	NA
																				NA	NA	NA	NA	NA	NA	NA	NA	NA	NA	NA	NA	NA	NA	NA	NA			NA	NA	NA	NA	NA	NA	NA	NA	NA	NA	NA	NA
																				NA	NA	NA	NA	NA	NA	NA	NA	NA	NA	NA	NA	NA	NA	NA	NA			NA	NA	NA	NA	NA	NA	NA	NA	NA	NA	NA	NA
																				NA	NA	NA	NA	NA	NA	NA	NA	NA	NA	NA	NA	NA	NA	NA	NA			NA	NA	NA	NA	NA	NA	NA	NA	NA	NA	NA	NA
																				NA	NA	NA	NA	NA	NA	NA	NA	NA	NA	NA	NA	NA	NA	NA	NA			NA	NA	NA	NA	NA	NA	NA	NA	NA	NA	NA	NA
																				NA	NA	NA	NA	NA	NA	NA	NA	NA	NA	NA	NA	NA	NA	NA	NA			NA	NA	NA	NA	NA	NA	NA	NA	NA	NA	NA	NA
																				NA	NA	NA	NA	NA	NA	NA	NA	NA	NA	NA	NA	NA	NA	NA	NA			NA	NA	NA	NA	NA	NA	NA	NA	NA	NA	NA	NA
																				NA	NA	NA	NA	NA	NA	NA	NA	NA	NA	NA	NA	NA	NA	NA	NA			NA	NA	NA	NA	NA	NA	NA	NA	NA	NA	NA	NA
																				NA	NA	NA	NA	NA	NA	NA	NA	NA	NA	NA	NA	NA	NA	NA	NA			NA	NA	NA	NA	NA	NA	NA	NA	NA	NA	NA	NA
																				NA	NA	NA	NA	NA	NA	NA	NA	NA	NA	NA	NA	NA	NA	NA	NA			NA	NA	NA	NA	NA	NA	NA	NA	NA	NA	NA	NA
																				NA	NA	NA	NA	NA	NA	NA	NA	NA	NA	NA	NA	NA	NA	NA	NA			NA	NA	NA	NA	NA	NA	NA	NA	NA	NA	NA	NA
																				NA	NA	NA	NA	NA	NA	NA	NA	NA	NA	NA	NA	NA	NA	NA	NA			NA	NA	NA	NA	NA	NA	NA	NA	NA	NA	NA	NA
																				NA	NA	NA	NA	NA	NA	NA	NA	NA	NA	NA	NA	NA	NA	NA	NA			NA	NA	NA	NA	NA	NA	NA	NA	NA	NA	NA	NA
																				NA	NA	NA	NA	NA	NA	NA	NA	NA	NA	NA	NA	NA	NA	NA	NA			NA	NA	NA	NA	NA	NA	NA	NA	NA	NA	NA	NA
																				NA	NA	NA	NA	NA	NA	NA	NA	NA	NA	NA	NA	NA	NA	NA	NA			NA	NA	NA	NA	NA	NA	NA	NA	NA	NA	NA	NA
																				NA	NA	NA	NA	NA	NA	NA	NA	NA	NA	NA	NA	NA	NA	NA	NA			NA	NA	NA	NA	NA	NA	NA	NA	NA	NA	NA	NA
																				NA	NA	NA	NA	NA	NA	NA	NA	NA	NA	NA	NA	NA	NA	NA	NA			NA	NA	NA	NA	NA	NA	NA	NA	NA	NA	NA	NA
																				NA	NA	NA	NA	NA	NA	NA	NA	NA	NA	NA	NA	NA	NA	NA	NA			NA	NA	NA	NA	NA	NA	NA	NA	NA	NA	NA	NA
																				NA	NA	NA	NA	NA	NA	NA	NA	NA	NA	NA	NA	NA	NA	NA	NA			NA	NA	NA	NA	NA	NA	NA	NA	NA	NA	NA	NA
																				NA	NA	NA	NA	NA	NA	NA	NA	NA	NA	NA	NA	NA	NA	NA	NA			NA	NA	NA	NA	NA	NA	NA	NA	NA	NA	NA	NA
																				NA	NA	NA	NA	NA	NA	NA	NA	NA	NA	NA	NA	NA	NA	NA	NA			NA	NA	NA	NA	NA	NA	NA	NA	NA	NA	NA	NA
[truncated: 14 more columns]
